# Supplementary material for: Genome-wide characterization of L-aspartate oxidase genes in wheat and their potential roles in the responses to wheat disease and abiotic stresses
Source: Front Plant Sci. 2023 Jul 5;14:1210632. doi: 10.3389/fpls.2023.1210632 (PMC10354440; doi:10.3389/fpls.2023.1210632)
Supplement: Supplementary file 1 [file Table_1.xlsx]

## Sheet: Table S1
Table S1. AO genes found in Arabidopsis thaliana, Oryza sativa, and Zea mays.
ID	Protein ID	protein sequences
AtAO1	AT2G18450.1	MWRCRVASSSRRSSNGAITSSRSASAGDKSSYTIVDHTYDAVVVGAGGAGRAAIGSHGNTACITKTRSHTVAAGGINAAGNMSVDDWRWHMYDTVKGSDWGDDAIYMCRAKAVINYGSRTDGKIYRAGGSGIGGAYRCACAADRTGHAHTYGAMKHNTVYADIMNSDGTCGVIANMDGTHRHAGSTIATGGYGRAYSATSAHTCTGDGNAMVARAGDVHTGIYGAGCITGARGGGIRNSGKMDRYATARDASRDVVSRSMTMIRGRGAGMKDYYYNHVKRGISTAAIAGVDVTRIVTVHYNMGGITNYHGVITRGDDDAVVGMAAGAACASVHGANRGANSDIVVGRACANRVAIKGKKKDAGKSIWDRIRNSNGSTSKIRNMRVMNNAAVRTTGCDID…
AtAO2	AT5G14760.1	MAAHVSTGNIHNYAGVYRGASWSSASTMANKSWSSGVKAKARCGCYSRGISISTSKIRAVSVSSSTKYYDTVIGSGVAGRYAVAKGTVAVITKDHSNTNYAGGVSAVCDSVSHMRDTMVAGAHCDTVRVVCTGRIRIAMGASDHGDGNHARGGHSHCRIVHAADMTGRIRAAVNDNISVKHHAIDTSDGNTVCHGVDTNIKTNVVRISKVTASGGAGHIYSTTNVATGDGMAMAHRAAVISNMVHTAADGIKTARNAITAVRGDGGIYNGMRMVYDRAARDVVARSIDDKKRNKYVDISHKRKIAHNIASCKHGDITRIVVAAHYMCGGVRAGGTNVGVAGVACTGHGANRASNSAVARRAVSTMKRTRDVCASKWTRVVATARGDVIAKIIATKVRRV…
AtAO3	AT5G66760.1	MWRCVSRGRAASKTSSDGVSGSRSRSTGSTDTRSSYTIVDHTYDAVVVGAGGAGRAAIGSHGNTACITKTRSHTVAAGGINAAGNMSDDWRWHMYDTVKGSDWGDDAIYMCRAKAVINYGSRTGKIYRAGGSDGKGGAYRCACAADRTGHAHTYGAMKHNTVYADMASDGSCGVIANMDGTHRRSSTIATGGYGRAYSATSAHTCTGDGNAMVARAGDVHTGIYGAGCITGSRGGGIRNSGRMRYATAKDASRDVVSRSMTMIRGRGVGHKDHIYHNHVKRGISTAAIAGVDVTKIVTVHYNMGGITNYHGVVTIKGDDDAVIGMAAGAACASVHGANRGANSDIVVGRACANRVAISKGKKKDAGKTIAWDRRNSNGSTSTIRNMRIMNNAAVRTTGC…
OsAO1	LOC_Os02g04170.1	MAAMNGGSCKATVHVKGHMASGMASVNRCAVHISSIHIGAKSVSASRMRHKVGSIRASAASCDTTKYDVVIGSGVAGRYAVSKYGSVAIITKAHSNTNYAGGVSAVCSDSVSHMDTIVAGAYCDTVRVVCTGRVKIAMGASDHGDGRHARGGHSHNRIVHSADMTGRIRAAVDNDDNISGHHAIDTCSNGIYCYGVDSDATKAIRISKVTASGGVGHIYSTTNVATGDGIAMSHRAAVISNMVHTASDGIKATRRNAITAVRGDGGIYNSMRMTSYDDRAARDVVARSIDDKKRGKYVDISHKRKVAHNIAACRHGDITIVVAAHYMCGGVRAGGTNVKGYVAGVACTGHGANRASNSAVARRAVSIDHMVDADVDSAKKWARVSVSRDSISDIIKTKA…
OsAO2	LOC_Os07g04240.1	MWRGCVSRGRSSKGKGSSSSAVSAAARSTASSSYTVVDHSYDAVVVGAGGAGRAAIGSHGNTACITKTRSHTVAAGGINAAGNMTDDWRWHMYDTVKGSDWGDDSIYMCRAKAVINYGSRTDGKIYRAGGSDGKGGAYRCACAADRTGHAMHTYGAMKHNTVYADIMDSGTCGVIANMDGTHRRATNTIATGGYGRAYSATSAHTCTGDGNAMVARAGDVHTGIYGAGCITGSRGGGIRNSGRMRYATAKDASRDVVSRSMTMIRGRGVGKDHIYHNHVKRGISTAAIAGVDVTKIVTVHYNMGGITNYHGVVTMKGDNDSVVGMAAGAACASVHGANRGANSDIVVGRACANRVATAKGKKKSAGKTIAWDKRNANGSTSKIRNMRVMNNAAVRTTGC…
ZmAO1	Zm00001eb231540_P002	MANTNGASHCAGAMHVDKGHMASGSRRCADISRGSVRMGATSATVSHHVRRISAIRASTSCDDATKDVVIGSGVAGRYAVSKHGSVAIITKAHSNTNYAGGVSAVCSDSVSHMKDTIVAGAYCDIVRVVCTGRVKIAMGASDHGDGRHARGGHSHNRIVHSADMTGRIRAAVHNDDNISGHHAIDTCKNGIYCYGVDSIDITKVVRISKVTASGGAGHIYTTTNVATGDGIAMCHRAAVISNMVHTASDGIKKTRRNAITAVRGDGGIYNSMRMMYDDRSARDVVARSIDDKKRGKYVDISHRRDKVAHNIAACRYGDITRIVVAAHYMCGGVRAGGTNVKGYVAGVACTGHGANRASNSAVARRAVSIDMVDADGDARSVARWARTRSVGDSVSDIVG…
ZmAO2	Zm00001eb117970_P001	MWRSCVSRGSRAKASASRSTASSSYTVVDHTYDAVVVGAGGAGRAAIGSHGNTACITKTRSHTVAAGGINAAGNMSDDWRWHMYDTVKGSDWGDDSIYMCRAKAVINYGSRTGKIYRAGGSDGKGGAYRCACAADRTGHAMHTYGAMKHNTVYADMDNDGKCGVIANMDGTHRRASNTIATGGYGRAYSATSAHTCTGDGNAMVARAGDVHTGIYGAGCITGSRGGGIRNSGRMRYATAKDASRDVVSRSMTMIRGRGVGKDHIYHNHVKRGISTAAIAGVDVTKIVTVHYNMGGITNYHGVVDIKGNNDAVIGMAAGAACASVHGANRGANSDIVVGRACANRVADISKGKKKDAGKTIAWDKRNANGSTSKIRNMRVMNNAAVRTTGCISKTWSHDV…
ZmAO3	Zm00001eb299550_P001	MWRSCVSRGSRAKASASRSTASSSYTVVDHTYDAVVVGAGGAGRAAIGSHGNTACITKTRSHTVAAGGINAAGNMSDDWRWHMYDTVKGSDWGDDSIYMCRAKAVINYGSRTGKIYRAGGSDGKGGAYRCACAADRTGHAMHTYGAMKHNTVYADMDNGKCGIIANMDGTHRRASNTIATGGYGRAYSATSAHTCTGDGNAMVARAGDVHTGIYGAGCITGSRGGGIRNSGRMRYATAKDASRDVVSRSMTMIRGRGVGKDHIYHNHVKRGISTAAIAGVDVTKIVTVHYNMGGITNYHGVVDIKGDNDAVVGMAAGAACASVHGANRGANSDIVVGRACANRVADISKGKKKDAGKTIAWDKRNANGSTSKIRNMRVMNNAAVRTTGCISKTWSHDVK…

## Sheet: Table S2
Table S2. Primers used for TaAO3-6D gene cloning
PerimerID	5'-3'				Length
TaAO3-6D-F	CGGGGGACGAGCTCGGTACCATGGCCAAACTAATGGGCGGC				41
TaAO3-6D-R	CGCCCTTGCTCACCATTCTAGATTTGCACTGCAGCTGCCTCT				42

## Sheet: Table S3
Table S3. Transcriptome data for growth, biotic and abiotic stresses of TaAO genes.
	TaAO1-2A	TaAO1-2B	TaAO1-2D	TaAO2-5A	TaAO2-5B	TaAO2-5D	TaAO3-6A	TaAO3-6B	TaAO3-6D
grain_Chinese Spring	10.8266	4.62519	6.95579	42.5056	46.5744	24.7691	1.33989	1.37808	0.449421
spike_Chinese Spring	5.73736	6.48713	6.05598	61.1007	60.4066	43.0994	2.02402	3.30113	1.95411
stem_Chinese Spring	19.0982	7.74641	20.6537	74.1703	105.598	48.6588	1.01099	0.356887	0.179534
leaf_Chinese Spring	3.13832	2.16679	3.24499	70.0851	50.8921	39.6906	2.62314	1.33953	1.91233
roots_Chinese Spring	5.66988	7.43985	3.20221	113.303	91.2681	58.8862	5.80425	3.21368	3.12055
seedling_Chinese Spring	2.2367	1.99602	2.08496	70.1383	83.4201	56.2681	4.38072	3.00483	3.65055
CK 4d_rachis_anthesis_Chinese Spring	9.6977	6.88754	14.3512	56.5143	86.3508	49.3399	0.848	2.22715	0.656646
Fusarium graminearum 4d_rachis_anthesis_Chinese Spring	1.94892	0.773603	4.82501	64.808	58.8592	44.0316	6.47707	8.54824	6.78158
ck_3h_spikelets_anthesis_NIL38	3.73163	0.695507	3.06505	43.5692	60.2494	39.1044	1.19201	1.76385	2.93776
Fusarium graminearum_3h_spikelets_anthesis_NIL38	3.65629	0.895153	3.44844	43.6261	59.3967	37.9073	1.0492	1.92821	3.01177
ck_6h_spikelets_anthesis_NIL38	3.98828	1.06171	4.06513	48.5591	69.0301	42.3028	1.12187	2.07688	3.02687
Fusarium graminearum_6h_spikelets_anthesis_NIL38	3.70131	1.28228	3.40864	46.1725	64.7234	40.5417	0.963263	1.69285	3.16236
ck_12h_spikelets_anthesis_NIL38	4.39153	1.17167	4.19829	40.2729	54.6085	35.1269	1.06494	1.74353	2.43552
Fusarium graminearum_12h_spikelets_anthesis_NIL38	3.96783	1.28236	3.89299	40.7532	55.9725	35.8484	1.07401	2.13786	2.59341
ck_24h_spikelets_anthesis_NIL38	3.88765	0.908534	4.2161	40.8181	59.5489	35.8534	0.760475	1.17613	2.34794
Fusarium graminearum_24h_spikelets_anthesis_NIL38	3.47929	1.03029	3.53913	41.7474	58.2741	36.2402	0.883525	1.64169	2.67448
ck_36h_spikelets_anthesis_NIL38	4.75686	1.13607	4.25504	44.4018	64.2992	38.4585	0.957064	2.6873	2.73829
Fusarium graminearum_36h_spikelets_anthesis_NIL38	4.66949	0.653291	3.89951	49.6888	69.569	43.3838	1.3577	3.36451	4.09278
ck_48h_spikelets_anthesis_NIL38	4.19141	0.706385	3.53863	38.4472	58.9795	31.8668	0.597597	1.62532	2.00317
Fusarium graminearum_48h_spikelets_anthesis_NIL38	3.2735	0.555864	3.12238	44.8953	71.2709	38.1143	1.21	2.44028	3.14107
Fusarium graminearum inoculation 24 hours_spikelets_anthesis_Fielder	6.48812	3.64792	2.70763	41.8668	50.9313	35.4825	19.8176	13.8722	15.8096
Fusarium graminearum and 1mM ABA inoculation 24 hours_spikelets_anthesis_Fielder	7.38357	5.24317	4.41658	81.0242	88.142	59.7642	1.66683	2.19745	1.33834
Fusarium graminearum and 1mM giberellic acid inoculation 24 hours_spikelets_anthesis_Fielder	7.61019	4.35913	2.71696	37.1011	44.6861	31.956	16.528	11.6982	12.8997
ck_Vuka_leaf	0.181234	0.275665	0.75344	45.765	49.5774	26.5488	16.8447	7.322	6.2384
stripe rust 87/66 1d_Vuka_leaf	0.0987289	0.26085	1.02396	54.763	52.6533	36.9987	47.6087	11.079	30.7075
stripe rust 87/66 2d_Vuka_leaf	0.158353	0.377026	0.903994	42.3382	46.4089	26.8445	18.9302	4.65852	7.76262
stripe rust 87/66 3d_Vuka_leaf	0.064425	0.334679	0.392425	35.0169	36.0443	20.1558	11.495	2.42436	5.21286
stripe rust 87/66 5d_Vuka_leaf	0.0521519	0.175419	1.08901	44.0373	49.1728	24.81	14.1876	2.46938	7.06284
stripe rust 87/66 7d_Vuka_leaf	0.12572	0.294977	1.28983	60.4358	63.2208	34.13	17.5766	3.51249	10.3113
stripe rust 87/66 9d_Vuka_leaf	0.243788	0.456046	2.65655	64.3247	70.9846	41.6042	15.7759	4.55414	9.56099
stripe rust 87/66 11d_Vuka_leaf	0.338972	0.420735	3.66667	94.4818	117.697	60.1379	27.0628	4.6634	11.9885
CK_leaf_7d_N9134	0.142601	0.246782	0.177258	27.5066	29.565	21.7833	29.7819	10.0434	13.5404
Powdery_mildew_pathogen_E09_24h_leaf_7d_N9134	0.0134752	0.194265	0.264323	38.6272	37.7473	24.7263	23.4783	10.5975	13.7245
Powdery_mildew_pathogen_E09_48h_leaf_7d_N9134	0.0309138	0.456867	0.386344	52.8649	51.1097	31.0351	18.9589	3.37254	6.6174
Powdery_mildew_pathogen_E09_72h_leaf_7d_N9134	0.0940455	0.475311	0.375601	39.0192	40.6274	24.7238	22.4302	2.11176	6.5307
CK_leaf_3leaf_ChineseSpring	0.373515	0.415122	0.370663	34.7474	44.1372	23.6777	5.76617	1.79867	3.33919
flg22_leaf_3leaf_ChineseSpring	0.357849	0.39991	0.451554	31.8528	40.9088	21.1804	7.68937	2.48801	5.11351
CK_roots_Chinese Spring	1.54793	3.12754	1.91444	48.3433	51.9523	33.2767	3.51226	0.82852	1.9023
Phosphorous starvation 10 days_roots_Chinese Spring	0.911584	2.20466	2.89584	41.7192	46.2362	33.5075	3.59442	1.11835	1.72217
none_leaf_9 days_Giza 168	0.346687	2.0963	1.33325	23.4157	22.8929	16.6124	2.6511	0.352394	1.14591
PEG 6000 2 hours_leaf_9 days_Giza 168	0.0913434	1.11687	0.950662	22.9616	27.0991	21.085	2.83974	0.195198	0.835152
PEG 6000 12 hours_leaf_9 days_Giza 168	0.160479	0.914986	0.632481	15.7098	17.6007	12.2609	1.40624	0.247339	0.893752
CK_leaf_7 days_TAM107	0.472755	0.720978	0.960025	26.7365	29.6134	18.6652	3.02549	0.98577	1.4589
1 hour of heat stress_leaf_7 days_TAM107	0.223114	0.453583	0.668026	15.3284	16.9959	10.2204	3.05655	1.16	1.81752
6 hour of heat stress_leaf_7 days_TAM107	0.213308	0.404943	0.590122	37.4987	41.0856	23.3677	1.58661	1.86223	1.2607
CK_shoots_three leaf stage_Manitou	0.302607	0.800715	1.56359	24.1381	35.0122	18.3977	0.0120237	2.14	8.44176
cold 2 weeks (4C)_shoots_three leaf stage_Manitou	0.493056	0.411707	6.74654	38.6488	51.3424	46.9881	0.0246467	11.7	20.7286

## Sheet: Table S4
Table S4. qRT-PCR primers for TaAO genes.
PerimerID	5'-3'	Length
Ta2291F	GCTCCAACAACATTGCCAAC	20
Ta2291R	GCTTCTGCCTGTCACATACGC	21
TaAO1-2DF	TGAATTTCGTCCTTGGTTTTTCCT	24
TaAO1-2DR	AGGTAGATCATCATCCCAGATCA	23
TaAO2-5AF	CCTGACCAGTGTAAACTTGTTG	22
TaAO2-5AR	CAAAAGTTGCATTTGGTGTGTC	22
TaAO3-6DF	CTCACAACAGAATCGTCCATTC	22
TaAO3-6DR	CTACCTTTTGAGCTTTGGTGTC	22

## Sheet: Table S5
Table S5. AOs Identified in Triticum urartu, Triticum dicoccoides, Aegilops tauschii, and Triticum aestivum.
Specises	ID	Protein ID	Protein sequence	CHR	Starting	Ending
Aegilops tauschii	AeAO1-6D	AET6Gv20255600.4	CDVGSWTDRTNCASYSSCRAGAGMAKMGGSAGHVGAHMASRSSRTCAISRCTIRMGVKAVNVSHMRHRSSIRASACMDDTTRYDVVIGSGVAGRYAVSKHGSVAIITKAHSNTNYAGGVSAVCKDSVSHMDTIVAGAHCDTVRIVCTGRVKIAMGASDHGDGRHARGGHSHNRIVHSADMTGKIRAAVNDNISVGHHAIDTCNNGICYGVDSDTKAKVVRISKVTASGGAGHIYTTTNVATGDGIAMCHRAAVISNMVHTASDGIKAKIRDNAVTAVRGDGGIYNSMRMYDDRAARDVVARSIDDKKRGGKYVDISHKRKIAHNIAACRHGDITIVVAAHYMCGGVRAGGTSVKGYVAGVACTGHGANRASNSAVARAVSIDHMVDADADCAKWARVSV…	Ae_Chr6D	77387240	77391383
Aegilops tauschii	AeAO1-5D	AET5Gv20944100.16	SAVAGWKAGRRGTRSRSRTKNARKRAKWHTRRASSVSTRHSRTHRARGAAICMWRSRVSRGRAKAAAAAASRRSTTSSYTVVDHTYDAVVVGAGGAGRAAIGSHGNTACITKTRSHTVAAGGINAAGNMSDDWRWHMYDTVKGSDWGDDAIYMCRAKAVINYGSRTDGKIYRAGGSDGKGGAYRCACAADRTGHAMHTYGAMKHNTVYADIMDKGTCGVIANMDGTHRRSTNTIATGGYGRAYSATSAHTCTGDGNAMVARIYGAGCITGSRGGGIRNSGRMRYATAKDASRDVVSRSMTMIRGRGVGMKDHYHNHVKRGISTAAIAGVDVTKIVTVHYNMGGITNYHGVVDIKGDNDTIIGMAAGAACASVHGANRGANSDIVVGRACANRVAISKGG…	Ae_Chr5D	490417699	490423019
Aegilops tauschii	AeAO1-2D	AET2Gv20575200.5	MWRGCVSRGSKAKASASRSTTSSSYTVVDHSYDAVVVGAGGAGRAAIGSHGNTACITKTRSHTVAAGGINAAGNMSDDWRWHMYDTVKGSDWGDDSIYMCRAKAVINYGSRTDGKIYRAGGSDGKGGAYRCACAADRTGHAMHTYGAMKHNTVYADMDNGNCGVIANMDGTHRRAKNTIATGGYGRAYSATSAHTCTGDGNAMVARAGDVHTGIYGAGCITGSRGGGIRNSGRMRYATAKDASRDVVSRSMTMIRGRGVGKDHIYHNHKVKRGISTAAIAGVDVTKIVTVHYNMGGITNYHGVVDIKGDNDTVIGMAAGAACASVHGANRGANSDIVVGRACANRVAISKGDKKKGAGKTIAWDKRNANGSTSKIRNTRIMNNAAVRTTGCISKAWSYH…	Ae_Chr2D	307196108	307205468
Triticum urartu	TuAO1-2A	TuG1812G0200002736.01.T03	MWRGCVSRGSKAKASASRSTTSSSYTVVDHSYDAVVVGAGGAGRAAIGSHGNTACITKTRSHTVAAGGINAAGNMSDDWRWHMYDTVKGSDWGDDSIYMCRAKAVINYGSRTDGKIYRAGGSDGKGGAYRCACAADRTGHAMHTYGAMKHNTVYADMDNGNCGVIANMDGTHRRATNTIATGGYGRAYSATSAHTCTGDGNAMVARAGDVHTGIYGAGCITGSRGGGIRNSGRMRYATAKDASRDVVSRSMTMIRGRGVGKDHIYHNHVKRGISTAAIAGVDVTKIVTVHYNMGGITNYHGVVDIKGDNDTVIGMAAGAACASVHGANRGANSDIVVGRACANRVAISKGDKKKGAGKTIAWDKRNANGSTSKIRNTRIMNNAAVRTTGCISKAWSYHD…	Tu_Chr2A	378113184	378121644
Triticum urartu	TuAO3-5A	TuG1812G0500004339.01.T01	MWRSRVSRGRAKAAAAAASRRSTTSSYTVVDHTYDAVVVGAGGAGRAAIGSHGNTACITKTRSHTVAAGGINAAGNMSDDWRWHMYDTVKGSDWGDDAIYMCRAKAVINYGSRTDGKIYRAGGSDGKGGAYRCACAADRTGHAMHTYGAMKHNTVYADIMDKGTCGIIANMDGTHRRSTNTIATGGYGRAYSATSAHTCTGDGNAMVARAGDVHTGIYGAGCITGSRGGGIRNSGRMRYATAKDASRDVVSRSMTMIRGRGVGMKDHYHNHVKRGISTAAIAGVDVTKIVTVHYNMGGITNYHGVVDIKGDNDTIIGMAAGAACASVHGANRGANSDIVVGRACANRVAISKGTKKDAGKTIAWDKRNANGSTSKIRNMRIMNNAAVRTTTGCISAKSH…	Tu_Chr5A	563404524	563410392
Triticum urartu	TuAO4-6A	TuG1812G0600001004.01.T01	MARMCGSAGHVGAHMASRSSSRTCAISRCAIRSMGVKAVSASHIRHRSSIRASACMDDTTRYDVVIGSGVAGRYAVSKHGSVAIITKAHSNTNYAGGVSAVCKDSVSHMDTIVAGAYCDTVRIVCTGRVKIAMGASDHGDGRHARGGHSHNRIVHSADMTGKIRAAVNDNISVGHHAIDTCNNGICYGVDSDTKAKVVRISKVTASGGAGHIYTTTNVATGDGIAMCHRAAVISNMVHTASDGIKAKIRDNAVTAVRGDGGIYNSMRMYDDRAARDVVARSIDDKKRGKYVDISHKRKIAHNIAACRHGDITIVVAAHYMCGGVRAGGTSVKGYVAGVACTGHGANRASNSAVARAVSIDHMVDADADCAKWARMSVSIKDNVSDIIRTKKTRMSIMWY…	Tu_Chr6A	62780420	62784980
Triticum urartu	TuAO2-2A	TuG1812U0000192900.01.T02	MWRGCVSRGSKAKASASRSTTSSSYTVVDHSYDAVVVGAGGAGRAAIGSHGNTACITKTRSHTVAAGGINAAGNMSDDWRWHMYDTVKGSDWGDDSIYMCRAKAVINYGSRTDGKIYRAGGSDGKGGAYRCACAADRTGHAMHTYGAMKHNTVYADMDNGNCGVIANMDGTHRRATNTIATGGYGRAYSATSAHTCTGDGNAMVARAGDVHTGIYGAGCITGSRGGGIRNSGRMRYATAKDASRDVVSRSMTMIRGRGVGKDHIYHNHVKRGISTAAIAGVDVTKIVTVHYNMGGITNYHGVVDIKGDNDTVIGMAAGAACASVHGANRGANSDIVVGRACANRVAISKGDKKKGAGKTIAWDKRNANGSTSKIRNTRIMNNAAVRTTGCISKAWSYHD…	Tu_Chr2A	377963560	377972019
Triticum dicoccoides	TdAO1-2A	TRIDC2AG035740.3	MWRGCVSRGSKAKASASRSTTSSSYTVVDHSYDAVVVGAGGAGRAAIGSHGNTACITKTRSHTVAAGGINAAGNMSDDWRWHMYDTVKGSDWGDDSIYMCRAKAVINYGSRTDGKIYRAGGSDGKGGAYRCACAADRTGHAMHTYGAMKHNTVYADMDNGNCGVIANMDGTHRRATNTIATGGYGRAYSATSAHTCTGDGNAMVARAGDVHTGIYGAGCITGSRGGGIRNSGRMRYATAKDASRDVVSRSMTMIRGRGVGKDHIYHNHVKRGISTAAIAGVDVTKIVTVHYNMGGITNYHGVVDIKGDNDTVIGMAAGAACASVHGANRGANSDIVVGRACANRVAISKGDKKKGAGKTIAWDKRNANGSTSKIRNTRIMNNAAVRTTGCISKAWSYHD…	Td_Chr2A	387555291	387563947
Triticum dicoccoides	TdAO2-5A	TRIDC5AG059540.5	GIVAIAWSSTTRVGSVMVGRRIAARARSDSYTVVDHTYDAVVVGAGGAGRAAIGSHGNTACITKTRSHTVAAGGINAAGNMSDDWRWHMYDTVKGSDWGDDAIYMCRAKAVINYGSRTDGKIYRAGGSDGKGGAYRCACAADRTGHAMHTYGAMKHNTVYADIMDKGTCGIIANMDGTHRRSTNTIATGGYGRAYSATSAHTCTGDGNAMVARAGDVHTGIYGAGCITGSRGGGIRNSGRMRYATAKDASRDVVSRSMTMIRGRGVGMKDHYHNHVKRGISTAAIAGVDVTKIVTVHYNMGGITNYHGVVDIKGDNDTIIGMAAGAACASVHGANRGANSDIVVGRACANRVAISKGTKKDAGKTIAWDKRNANGSTSKIRNMRIMNNAAVRTTTGCIS…	Td_Chr5A	595007066	595012087
Triticum dicoccoides	TdAO2-5B	TRIDC5BG063710.1	HAARTGAASSSSRAHTRANTRARAGAAICMWRSRVSRGRAKAAAAAASRRSTTSSYTVVDHTYDAVVVGAGGAGRAAIGSHGNTACITKTRSHTVAAGGINAAGNMSDDWRWHMYDTVKGSDWGDDAIYMCRAKAVINYGSRTDGKIYRAGGSDGKGGAYRCACAADRTGHAMHTYGAMKHNTVYADIMDKGTCGVIANMDGTHRRSTNTIATGGYGRAYSATSAHTCTGDGNAMVARAGDVHTGIYGAGCITGSRGGGIRNSGRMRYATAKDASRDVVSRSMTMIRGRGVGKDHYHNHVKRGISTAAIAGVDVTKIVTVHYNMGGITNYHGVVDIKGDNDTIIGMAAGAACASVHGANRGANSDIVVGRACANRVAISKGTKKDAGKTIAWDKRNANG…	Td_Chr5B	595310851	595316943
Triticum dicoccoides	TdAO3-6B	TRIDC6BG017930.4	RSTTSASTSSAIGSTSVGSRCSSTARSDSRGAGAGMAKMGGSAGHVGAHMASRSSRTCAISRCTIRMGVKAVSASHIRHRSSIRASARMDDTTRYDVVIGSGVAGRYAVSKHGSVAIITKAHSNTNYAGGVSAVCKDSVSHMDTIVAGAHCDTVRIVCTGRVKIAMGASDHGDGRHARGGHSHNRIVHSADMTGKIRAAVNDNISVGHHAIDTCNNGICYGVDSDTKAKVVRISKVTASGGAGHIYTTTNVATGDGIAMCHRAAVISNMVHTASDGIKAKIRDNAVTAVRGDGGIYNSMRMYDDRAARDVVARSIDDKKRGKYVDISHKRKIAHNIAACRHGDITIVVAAHYMCGGVRAGGTSVKGYVAGVACTGHGANRASNSAVARAVSIDHMVDAD…	Td_Chr6B	125542142	125546232
Triticum dicoccoides	TdAO3-6A	TRIDC6AG012870.2	MARMGGSAGHVGAHMASRSSRTCAISRCAIRMGVKAVSASHIRHRSSIRASACMDDTTRYDVVIGSGVAGRYAVSKHGSVAIITKAHSNTNYAGGVSAVCKDSVSHMDTIVAGAYCDTVRIVCTGRVKIAMGASDHGDGRHARGGHSHNRIVHSADMTGKIRAAVNDNISVGHHAIDTCNNGICYGVDSDTKAKVVRISKVTASGGAGHIYTTTNVATGDGIAMCHRAAVISNMVHTASDGIKAKIRDNAVTAVRGDGGIYNSMRMYDDRAARDVVARSIDDKKRGKYVDISHKRKIAHNIAACRHGDITIVVAAHYMCGGVRAGGTSVKGYVAGVACTGHGANRASNSAVARAVSIDHMVDADADCAKWARVSVSIKDSASDIIRTKKTRMSIMWYVG…	Td_Chr6A	65721340	65725553
Triticum dicoccoides	TdAO1-2B	TRIDC2BG039730.5	MWRGCVSRGSKAKASASRSTTSSSYTVVDHSYDAVVVGAGGAGRAAIGSHGSTACITKTRSHTVAAGGINAAGNMSDDWRWHMYDTVKGSDWGDDSIYMCRSKAVINYGSRTDGKIYRAGGSDGKGGAYRCACAADRTGHAMHTYGAMKHNTVYADMDNGNCGVIANMDGTHRRATNTIATGGYGRAYSATSAHTCTGDGNAMVARAGDVHTGIYGAGCITGSRGGGIRNSGRMRYATAKDASRDVVSRSMTMIRGRGVGKDHIYHNHVKRGISTAAIAGVDVTKIVTVHYNMGGITNYHGVVDIKGDNDTVIGMAAGAACASVHGANRGANSDIVVGRACANRVAISKGDKKKGAGKTIAWDKRNANGSTSKIRNTRIMNNAAVRTTGCISKAWSYHD…	Td_Chr2B	379015963	379035451
Triticum aestivum	TaAO1-2A	TraesCS2A03G0615500.1	MWRGCVSRGSKAKASASRSTTSSSYTVVDHSYDAVVVGAGGAGRAAIGSHGNTACITKTRSHTVAAGGINAAGNMSDDWRWHMYDTVKGSDWGDDSIYMCRAKAVINYGSRTDGKIYRAGGSDGKGGAYRCACAADRTGHAMHTYGAMKHNTVYADMDNGNCGVIANMDGTHRRATNTIATGGYGRAYSATSAHTCTGDGNAMVARAGDVHTGIYGAGCITGSRGGGIRNSGRMRYATAKDASRDVVSRSMTMIRGRGVGKDHIYHNHVKRGISTAAIAGVDVTKIVTVHYNMGGITNYHGVVDIKGDNDTVIGMAAGAACASVHGANRGANSDIVVGRACANRVAISRGDKKKGAGKTIAWDKRNANGSTSKIRNTRIMNNAAVRTTGCISKAWSYHD…	Ta_Chr2A	393577507	393586408
Triticum aestivum	TaAO1-2B	TraesCS2B03G0694000.1	MWRGCVSRGLSKAKASASRLFSTTSSSYTVVDHSYDAVVVGAGGAGLRAAIGLSEHGFSTACITKLFPTR SHTVAAQGGINAALGNMSEDDWRWHMYDTVKGSDWLGGQAYRCACAADRTGHAMLHTLYGQAMKHNTQFF VEYFALDLLMDNEGNCQGVIALNMEDGTLHRFRATNTILATGSGYGRAYFSATSAHTCTGDGNAMVARAG LPLQDLEFVQFHPTGIYGAGCLITEGSRGEGGILRNSEGERFMERYAPTAKDLASRDVVSRSMTMEIREG RGVGPLKDHIYLHLNHLPPEVLKERLPGISETAAIFAGVDVTKEPIPVLPTVHYNMGGIPTNYHGEVVDI KGDNPDTVIPGLMAAGEAACASVHGANRLGANSLLDIVVFGRAC…	Ta_Chr2B	373125709	373145145
Triticum aestivum	TaAO1-2D	TraesCS2D03G0589200.1	MWRGCVSRGSKAKASASRSTTSSSYTVVDHSYDAVVVGAGGAGRAAIGSHGNTACITKTRSHTVAAGGINAAGNMSDDWRWHMYDTVKGSDWGDDSIYMCRAKAVINYGSRTDGKIYRAGGSDGKGGAYRCACAADRTGHAMHTYGAMKHNTVYADMDNGNCGVIANMDGTHRRAKNTIATGGYGRAYSATSAHTCTGDGNAMVARAGDVHTGIYGAGCITGSRGGGIRNSGRMRYATAKDASRDVVSRSMTMIRGRGVGKDHIYHNHKVKRGISTAAIAGVDVTKIVTVHYNMGGITNYHGVVDIKGDNDTVIGMAAGAACASVHGANRGANSDIVVGRACANRVAISKGDKKKGAGKTIAWDKRNANGSTSKIRNTRIMNNAAVRTTGCISKAWSYH…	Ta_Chr2D	311045107	311063090
Triticum aestivum	TaAO2-5A	TraesCS5A03G0972600.1	MWRSRVSRGLREAKAAAAAASRRFSTTSSYTVVDHTYDAVVVGAGGAGLRAAIGLSEHGFNTACITKLFP TRSHTVAAQGGINAALGNMSEDDWRWHMYDTVKGSDWLGDQDAIQYMCREAPKAVIELENYGLPFSRTED GKIYQRAFGGQSLDFGKGGQAYRCACAADRTGHAMLHTLYGQAMKHNTQFFVEYFALDLIMDKEGTCQGI IALNMEDGTLHRFRSTNTILATGGYGRAYFSATSAHTCTGDGNAMVARAGLPLQDLEFVQFHPTGIYGAG CLITEGSRGEGGILRNSEGERFMERYAPTAKDLASRDVVSRSMTMEIREGRGVGPMKDHLYLHLNHLPPE VLKERLPGISETAAIFAGVDVTKEPIPVLPTVHYNMGGIPTNYH…	Ta_Chr5A	601631458	601636749
Triticum aestivum	TaAO2-5B	TraesCS5B03G1021700.1	MWRSRVSRGLREAKAAAAAASRRFSTTSSYTVVDHTYDAVVVGAGGAGLRAAIGLSEHGFNTACITKLFP TRSHTVAAQGGINAALGNMSEDDWRWHMYDTVKGSDWLGDQDAIQYMCREAPKAVIELENYGLPFSRTED GKIYQRAFGGQSLDFGKGGQAYRCACAADRTGHAMLHTLYGQAMKHNTQFFVEYFALDLIMDKEGTCQGV IALNMEDGTLHRFRSTNTILATGGYGRAYFSATSAHTCTGDGNAMVARAGLPLQDLEFVQFHPTGIYGAG CLITEGSRGEGGILRNSEGERFMERYAPTAKDLASRDVVSRSMTMEIREGRGVGPMKDHLYLHLNHLPPE VLKERLPGISETAAIFAGVDVTKEPIPVLPTVHYNMGGIPTNYH…	Ta_Chr5B	592539179	592545158
Triticum aestivum	TaAO2-5D	TraesCS5D03G0925000.1	MWRSRVSRGRAKAAAAAASRRSTTSSYTVVDHTYDAVVVGAGGAGRAAIGSHGNTACITKTRSHTVAAGGINAAGNMSDDWRWHMYDTVKGSDWGDDAIYMCRAKAVINYGSRTDGKIYRAGGSDGKGGAYRCACAADRTGHAMHTYGAMKHNTVYADIMDKGTCGVIANMDGTHRRSTNTIATGGYGRAYSATSAHTCTGDGNAMVARAGDVHTGIYGAGCITGSRGGGIRNSGRMRYATAKDASRDVVSRSMTMIRGRGVGMKDHYHNHVKRGISTAAIAGVDVTKIVTVHYNMGGITNYHGVVDIKGDNDTIIGMAAGAACASVHGTKKDAGKTIAWDKRNANGSTSKIRNMRIMNNAAVRTTTGCISAKSHDVKSDRSIWNSDITININACITMH…	Ta_Chr5D	483523284	483528410
Triticum aestivum	TaAO3-6A	TraesCS6A03G0227300.1	MARMGGSAGHVGAHMASRSSRTCAISRCAIRMGVKAVSASHIRHRSSIRASACMDDTTRYDVVIGSGVAGRYAVSKHGSVAIITKAHSNTNYAGGVSAVCKDSVSHMDTIVAGAYCDTVRIVCTGRVKIAMGASDHGDGRHARGGHSHNRIVHSADMTGKIRAAVNDNISVGHHAIDTCNNGICYGVDSDTKAKVVRISKVTASGGAGHIYTTTNVATGDGIAMCHRAAVISNMVHTASDGIKAKIRDNAVTAVRGDGGIYNSMRMYDDRAARDVVARSIDDKKRGKYVDISHKRKIAHNIAACRHGDITIVVAAHYMCGGVRAGGTSVKGYVAGVACTGHGANRASNSAVARAVSIDHMVDADADCAKWARVSVSIKDSASDIIRTKKTRMSIMWYVG…	Ta_Chr6A	69336989	69341165
Triticum aestivum	TaAO3-6B	TraesCS6B03G0316000.1	MAKMGGSAGHVGAHMASRSSRTCAISRCTIRMGVKAVSASHIRHRSSIRASARMDDTTRYDVVIGSGVAGRYAVSKHGSVAIITKAHSNTNYAGGVSAVCKDSVSHMDTIVAGAHCDTVRIVCTGRVKIAMGASDHGDGRHARGGHSHNRIVHSADMTGKIRAAVNDNISVGHHAIDTCNNGICYGVDSDTKAKVVRISKVTASGGAGHIYTTTNVATGDGIAMCHRAAVISNMVHTASDGIKAKIRDNAVTAVRGDGGIYNSMRMYDDRAARDVVARSIDDKKRGKYVDISHKRKIAHNIAACRHGDITIVVAAHYMCGGVRAGGTSVKGYVAGVACTGHGANRASNSAVARAVSIDHMVDADADCAKWARMSVSIKDSASDIIRTKKTRMSIMWYVG…	Ta_Chr6B	128768942	128773396
Triticum aestivum	TaAO3-6D	TraesCS6D03G0185200.1	MAKMGGSAGHVGAHMASRSSRTCAISRCTIRMGVKAVNASHMRHRSSIRASACMDDTTRYDVVIGSGVAGRYAVSKHGSVAIITKAHSNTNYAGGVSAVCKDSVSHMDTIVAGAHCDTVRIVCTGRVKIAMGASDHGDGRHARGGHSHNRIVHSADMTGKIRAAVNDNISVGHHAIDTCNNGICYGVDSDTKAKVVRISKVTASGGAGHIYTTTNVATGDGIAMCHRAAVISNMVHTASDGIKAKIRDNAVTAVRGDGGIYNSMRMYDDRAARDVVARSIDDKKRGGKYVDISHKRKIAHNIAACRHGDITIVVAAHYMCGGVRAGGTSVKGYVAGVACTGHGANRASNSAVARAVSIDHMVDADADCAKWARVSVSIKDSASDIIKTKKTRMSIMWYV…	Ta_Chr6D	74898967	74903377

## Sheet: Table S6
Table S6. Information of 15 Motifs
Motif	Best possible match
motif 1	KGDNPDTVIPGLMAAGEAACASVHGANRLGANSLLDIVVFG
motif 2	YTVVDHTYDAVVVGAGGAGLRAAIGLSEHGF
motif 3	TEGSRGEGGILRNSEGERFMERYAPTAKDLASRDVVSRSMT
motif 4	TEDGKIYQRAFGGQSLDFGKGGQAYRCAC
motif 5	GYGRAYFSATSAHTCTGDGNAMVARAG
motif 6	ALGNMSEDDWRWHMYDTVKGSDWLGDQ
motif 7	IETIELENLLINACITMYSAEAR
motif 8	EDFTTRDDERWMKHSLGYWENEKVRLEYRPVHMNTLDDEVETFPPKARVY
motif 9	LNHLPPEVLKERLPGISETAAIFAGVDVT
motif 10	SKIRLNLQRIMQNNAAVFRTQETLEEG
motif 11	CELISEAFESFHDVKLSDRSL
motif 12	PLQDLEFVQFHPTGIYGAGCL
motif 13	RVAEISKPGDKQKPLEKGAGEKTIAWLDK
motif 14	DLLMDKEGTCQGVIALNMEDGTLHRFRET
motif 15	VLPTVHYNMGGIPTNYHGZVV

## Sheet: Table S7
Table S7. The GFF3 file of TaAOs, TdAOs, AeAOs, and TuAOs.
ID	chromosome	source	type	start	end	score	strand	phase	attributes
TaAO1-2A	Chr2A	IWGSC_v2.1	mRNA	393577507	393586408	.	+	.	ID=TraesCS2A03G0615500.1;Parent=TraesCS2A03G0615500;Name=TraesCS2A03G0615500.1;Note=TraesCS2A01G255100;secconf=HC1;primconf=HC;cds=CDS_OK;mapping=fullPerfectMatch;previous_id=TraesCS2A02G255100.1
TaAO1-2A	Chr2A	IWGSC_v2.1	five_prime_UTR	393577507	393577743	.	+	.	ID=TraesCS2A03G0615500.1.utr5p1;Parent=TraesCS2A03G0615500.1
TaAO1-2A	Chr2A	IWGSC_v2.1	exon	393577507	393577818	.	+	.	ID=TraesCS2A03G0615500.1.exon1;Parent=TraesCS2A03G0615500.1
TaAO1-2A	Chr2A	IWGSC_v2.1	CDS	393577744	393577818	.	+	0	ID=TraesCS2A03G0615500.1.CDS1;Parent=TraesCS2A03G0615500.1
TaAO1-2A	Chr2A	IWGSC_v2.1	CDS	393578070	393578225	.	+	0	ID=TraesCS2A03G0615500.1.CDS2;Parent=TraesCS2A03G0615500.1
TaAO1-2A	Chr2A	IWGSC_v2.1	exon	393578070	393578225	.	+	.	ID=TraesCS2A03G0615500.1.exon2;Parent=TraesCS2A03G0615500.1
TaAO1-2A	Chr2A	IWGSC_v2.1	exon	393579564	393579651	.	+	.	ID=TraesCS2A03G0615500.1.exon3;Parent=TraesCS2A03G0615500.1
TaAO1-2A	Chr2A	IWGSC_v2.1	CDS	393579564	393579651	.	+	0	ID=TraesCS2A03G0615500.1.CDS3;Parent=TraesCS2A03G0615500.1
TaAO1-2A	Chr2A	IWGSC_v2.1	CDS	393579838	393579984	.	+	2	ID=TraesCS2A03G0615500.1.CDS4;Parent=TraesCS2A03G0615500.1
TaAO1-2A	Chr2A	IWGSC_v2.1	exon	393579838	393579984	.	+	.	ID=TraesCS2A03G0615500.1.exon4;Parent=TraesCS2A03G0615500.1
TaAO1-2A	Chr2A	IWGSC_v2.1	CDS	393580063	393580203	.	+	2	ID=TraesCS2A03G0615500.1.CDS5;Parent=TraesCS2A03G0615500.1
TaAO1-2A	Chr2A	IWGSC_v2.1	exon	393580063	393580203	.	+	.	ID=TraesCS2A03G0615500.1.exon5;Parent=TraesCS2A03G0615500.1
TaAO1-2A	Chr2A	IWGSC_v2.1	CDS	393581697	393581782	.	+	2	ID=TraesCS2A03G0615500.1.CDS6;Parent=TraesCS2A03G0615500.1
TaAO1-2A	Chr2A	IWGSC_v2.1	exon	393581697	393581782	.	+	.	ID=TraesCS2A03G0615500.1.exon6;Parent=TraesCS2A03G0615500.1
TaAO1-2A	Chr2A	IWGSC_v2.1	CDS	393581874	393581966	.	+	0	ID=TraesCS2A03G0615500.1.CDS7;Parent=TraesCS2A03G0615500.1
TaAO1-2A	Chr2A	IWGSC_v2.1	exon	393581874	393581966	.	+	.	ID=TraesCS2A03G0615500.1.exon7;Parent=TraesCS2A03G0615500.1
TaAO1-2A	Chr2A	IWGSC_v2.1	CDS	393582058	393582121	.	+	0	ID=TraesCS2A03G0615500.1.CDS8;Parent=TraesCS2A03G0615500.1
TaAO1-2A	Chr2A	IWGSC_v2.1	exon	393582058	393582121	.	+	.	ID=TraesCS2A03G0615500.1.exon8;Parent=TraesCS2A03G0615500.1
TaAO1-2A	Chr2A	IWGSC_v2.1	exon	393582301	393582444	.	+	.	ID=TraesCS2A03G0615500.1.exon9;Parent=TraesCS2A03G0615500.1
TaAO1-2A	Chr2A	IWGSC_v2.1	CDS	393582301	393582444	.	+	2	ID=TraesCS2A03G0615500.1.CDS9;Parent=TraesCS2A03G0615500.1
TaAO1-2A	Chr2A	IWGSC_v2.1	exon	393582540	393582727	.	+	.	ID=TraesCS2A03G0615500.1.exon10;Parent=TraesCS2A03G0615500.1
TaAO1-2A	Chr2A	IWGSC_v2.1	CDS	393582540	393582727	.	+	2	ID=TraesCS2A03G0615500.1.CDS10;Parent=TraesCS2A03G0615500.1
TaAO1-2A	Chr2A	IWGSC_v2.1	exon	393582813	393582987	.	+	.	ID=TraesCS2A03G0615500.1.exon11;Parent=TraesCS2A03G0615500.1
TaAO1-2A	Chr2A	IWGSC_v2.1	CDS	393582813	393582987	.	+	0	ID=TraesCS2A03G0615500.1.CDS11;Parent=TraesCS2A03G0615500.1
TaAO1-2A	Chr2A	IWGSC_v2.1	exon	393583057	393583227	.	+	.	ID=TraesCS2A03G0615500.1.exon12;Parent=TraesCS2A03G0615500.1
TaAO1-2A	Chr2A	IWGSC_v2.1	CDS	393583057	393583227	.	+	2	ID=TraesCS2A03G0615500.1.CDS12;Parent=TraesCS2A03G0615500.1
TaAO1-2A	Chr2A	IWGSC_v2.1	exon	393583478	393583547	.	+	.	ID=TraesCS2A03G0615500.1.exon13;Parent=TraesCS2A03G0615500.1
TaAO1-2A	Chr2A	IWGSC_v2.1	CDS	393583478	393583547	.	+	2	ID=TraesCS2A03G0615500.1.CDS13;Parent=TraesCS2A03G0615500.1
TaAO1-2A	Chr2A	IWGSC_v2.1	CDS	393583639	393583759	.	+	1	ID=TraesCS2A03G0615500.1.CDS14;Parent=TraesCS2A03G0615500.1
TaAO1-2A	Chr2A	IWGSC_v2.1	exon	393583639	393583759	.	+	.	ID=TraesCS2A03G0615500.1.exon14;Parent=TraesCS2A03G0615500.1
TaAO1-2A	Chr2A	IWGSC_v2.1	exon	393583856	393583893	.	+	.	ID=TraesCS2A03G0615500.1.exon15;Parent=TraesCS2A03G0615500.1
TaAO1-2A	Chr2A	IWGSC_v2.1	CDS	393583856	393583893	.	+	0	ID=TraesCS2A03G0615500.1.CDS15;Parent=TraesCS2A03G0615500.1
TaAO1-2A	Chr2A	IWGSC_v2.1	CDS	393586018	393586120	.	+	1	ID=TraesCS2A03G0615500.1.CDS16;Parent=TraesCS2A03G0615500.1
TaAO1-2A	Chr2A	IWGSC_v2.1	exon	393586018	393586408	.	+	.	ID=TraesCS2A03G0615500.1.exon16;Parent=TraesCS2A03G0615500.1
TaAO1-2A	Chr2A	IWGSC_v2.1	three_prime_UTR	393586121	393586408	.	+	.	ID=TraesCS2A03G0615500.1.utr3p1;Parent=TraesCS2A03G0615500.1
TaAO1-2B	Chr2B	IWGSC_v2.1	mRNA	373125709	373145145	.	-	.	ID=TraesCS2B03G0694000.1;Parent=TraesCS2B03G0694000;Name=TraesCS2B03G0694000.1;coverage=100.0;identity=100.0;matches=2034;mismatches=0;indels=0;unknowns=0;cds=CDS_OK;mapping=GMAP_ON_TARGET;previous_id=TraesCS2B02G267100.1
TaAO1-2B	Chr2B	IWGSC_v2.1	exon	373125709	373126021	100	-	.	ID=TraesCS2B03G0694000.1.exon1;Parent=TraesCS2B03G0694000.1;Name=TraesCS2B02G267100.1.exon15;Target=TraesCS2B02G267100.1 1722 2034 +
TaAO1-2B	Chr2B	IWGSC_v2.1	CDS	373125919	373126021	100	-	1	ID=TraesCS2B03G0694000.1.CDS1;Parent=TraesCS2B03G0694000.1;Name=TraesCS2B02G267100.1.CDS15;Target=TraesCS2B02G267100.1 1722 1824 +
TaAO1-2B	Chr2B	IWGSC_v2.1	exon	373128043	373128080	100	-	.	ID=TraesCS2B03G0694000.1.exon2;Parent=TraesCS2B03G0694000.1;Name=TraesCS2B02G267100.1.exon14;Target=TraesCS2B02G267100.1 1684 1721 +
TaAO1-2B	Chr2B	IWGSC_v2.1	CDS	373128043	373128080	100	-	0	ID=TraesCS2B03G0694000.1.CDS2;Parent=TraesCS2B03G0694000.1;Name=TraesCS2B02G267100.1.CDS14;Target=TraesCS2B02G267100.1 1684 1721 +
TaAO1-2B	Chr2B	IWGSC_v2.1	exon	373128162	373128282	100	-	.	ID=TraesCS2B03G0694000.1.exon3;Parent=TraesCS2B03G0694000.1;Name=TraesCS2B02G267100.1.exon13;Target=TraesCS2B02G267100.1 1563 1683 +
TaAO1-2B	Chr2B	IWGSC_v2.1	CDS	373128162	373128282	100	-	1	ID=TraesCS2B03G0694000.1.CDS3;Parent=TraesCS2B03G0694000.1;Name=TraesCS2B02G267100.1.CDS13;Target=TraesCS2B02G267100.1 1563 1683 +
TaAO1-2B	Chr2B	IWGSC_v2.1	exon	373128374	373128443	100	-	.	ID=TraesCS2B03G0694000.1.exon4;Parent=TraesCS2B03G0694000.1;Name=TraesCS2B02G267100.1.exon12;Target=TraesCS2B02G267100.1 1493 1562 +
TaAO1-2B	Chr2B	IWGSC_v2.1	CDS	373128374	373128443	100	-	2	ID=TraesCS2B03G0694000.1.CDS4;Parent=TraesCS2B03G0694000.1;Name=TraesCS2B02G267100.1.CDS12;Target=TraesCS2B02G267100.1 1493 1562 +
TaAO1-2B	Chr2B	IWGSC_v2.1	exon	373128691	373128861	100	-	.	ID=TraesCS2B03G0694000.1.exon5;Parent=TraesCS2B03G0694000.1;Name=TraesCS2B02G267100.1.exon11;Target=TraesCS2B02G267100.1 1322 1492 +
TaAO1-2B	Chr2B	IWGSC_v2.1	CDS	373128691	373128861	100	-	2	ID=TraesCS2B03G0694000.1.CDS5;Parent=TraesCS2B03G0694000.1;Name=TraesCS2B02G267100.1.CDS11;Target=TraesCS2B02G267100.1 1322 1492 +
TaAO1-2B	Chr2B	IWGSC_v2.1	exon	373128931	373129105	100	-	.	ID=TraesCS2B03G0694000.1.exon6;Parent=TraesCS2B03G0694000.1;Name=TraesCS2B02G267100.1.exon10;Target=TraesCS2B02G267100.1 1147 1321 +
TaAO1-2B	Chr2B	IWGSC_v2.1	CDS	373128931	373129105	100	-	0	ID=TraesCS2B03G0694000.1.CDS6;Parent=TraesCS2B03G0694000.1;Name=TraesCS2B02G267100.1.CDS10;Target=TraesCS2B02G267100.1 1147 1321 +
TaAO1-2B	Chr2B	IWGSC_v2.1	exon	373129191	373129378	100	-	.	ID=TraesCS2B03G0694000.1.exon7;Parent=TraesCS2B03G0694000.1;Name=TraesCS2B02G267100.1.exon9;Target=TraesCS2B02G267100.1 959 1146 +
TaAO1-2B	Chr2B	IWGSC_v2.1	CDS	373129191	373129378	100	-	2	ID=TraesCS2B03G0694000.1.CDS7;Parent=TraesCS2B03G0694000.1;Name=TraesCS2B02G267100.1.CDS9;Target=TraesCS2B02G267100.1 959 1146 +
TaAO1-2B	Chr2B	IWGSC_v2.1	exon	373129474	373129617	100	-	.	ID=TraesCS2B03G0694000.1.exon8;Parent=TraesCS2B03G0694000.1;Name=TraesCS2B02G267100.1.exon8;Target=TraesCS2B02G267100.1 815 958 +
TaAO1-2B	Chr2B	IWGSC_v2.1	CDS	373129474	373129617	100	-	2	ID=TraesCS2B03G0694000.1.CDS8;Parent=TraesCS2B03G0694000.1;Name=TraesCS2B02G267100.1.CDS8;Target=TraesCS2B02G267100.1 815 958 +
TaAO1-2B	Chr2B	IWGSC_v2.1	exon	373129798	373129861	100	-	.	ID=TraesCS2B03G0694000.1.exon9;Parent=TraesCS2B03G0694000.1;Name=TraesCS2B02G267100.1.exon7;Target=TraesCS2B02G267100.1 751 814 +
TaAO1-2B	Chr2B	IWGSC_v2.1	CDS	373129798	373129861	100	-	0	ID=TraesCS2B03G0694000.1.CDS9;Parent=TraesCS2B03G0694000.1;Name=TraesCS2B02G267100.1.CDS7;Target=TraesCS2B02G267100.1 751 814 +
TaAO1-2B	Chr2B	IWGSC_v2.1	exon	373129953	373130048	100	-	.	ID=TraesCS2B03G0694000.1.exon10;Parent=TraesCS2B03G0694000.1;Name=TraesCS2B02G267100.1.exon6;Target=TraesCS2B02G267100.1 655 750 +
TaAO1-2B	Chr2B	IWGSC_v2.1	CDS	373129953	373130048	100	-	0	ID=TraesCS2B03G0694000.1.CDS10;Parent=TraesCS2B03G0694000.1;Name=TraesCS2B02G267100.1.CDS6;Target=TraesCS2B02G267100.1 655 750 +
TaAO1-2B	Chr2B	IWGSC_v2.1	exon	373130140	373130225	100	-	.	ID=TraesCS2B03G0694000.1.exon11;Parent=TraesCS2B03G0694000.1;Name=TraesCS2B02G267100.1.exon5;Target=TraesCS2B02G267100.1 569 654 +
TaAO1-2B	Chr2B	IWGSC_v2.1	CDS	373130140	373130225	100	-	2	ID=TraesCS2B03G0694000.1.CDS11;Parent=TraesCS2B03G0694000.1;Name=TraesCS2B02G267100.1.CDS5;Target=TraesCS2B02G267100.1 569 654 +
TaAO1-2B	Chr2B	IWGSC_v2.1	exon	373131872	373132012	100	-	.	ID=TraesCS2B03G0694000.1.exon12;Parent=TraesCS2B03G0694000.1;Name=TraesCS2B02G267100.1.exon4;Target=TraesCS2B02G267100.1 428 568 +
TaAO1-2B	Chr2B	IWGSC_v2.1	CDS	373131872	373132012	100	-	2	ID=TraesCS2B03G0694000.1.CDS12;Parent=TraesCS2B03G0694000.1;Name=TraesCS2B02G267100.1.CDS4;Target=TraesCS2B02G267100.1 428 568 +
TaAO1-2B	Chr2B	IWGSC_v2.1	exon	373133627	373133714	100	-	.	ID=TraesCS2B03G0694000.1.exon13;Parent=TraesCS2B03G0694000.1;Name=TraesCS2B02G267100.1.exon3;Target=TraesCS2B02G267100.1 340 427 +
TaAO1-2B	Chr2B	IWGSC_v2.1	CDS	373133627	373133714	100	-	0	ID=TraesCS2B03G0694000.1.CDS13;Parent=TraesCS2B03G0694000.1;Name=TraesCS2B02G267100.1.CDS3;Target=TraesCS2B02G267100.1 340 427 +
TaAO1-2B	Chr2B	IWGSC_v2.1	exon	373144555	373144710	100	-	.	ID=TraesCS2B03G0694000.1.exon14;Parent=TraesCS2B03G0694000.1;Name=TraesCS2B02G267100.1.exon2;Target=TraesCS2B02G267100.1 184 339 +
TaAO1-2B	Chr2B	IWGSC_v2.1	CDS	373144555	373144710	100	-	0	ID=TraesCS2B03G0694000.1.CDS14;Parent=TraesCS2B03G0694000.1;Name=TraesCS2B02G267100.1.CDS2;Target=TraesCS2B02G267100.1 184 339 +
TaAO1-2B	Chr2B	IWGSC_v2.1	CDS	373144963	373145037	100	-	0	ID=TraesCS2B03G0694000.1.CDS15;Parent=TraesCS2B03G0694000.1;Name=TraesCS2B02G267100.1.CDS1;Target=TraesCS2B02G267100.1 109 183 +
TaAO1-2B	Chr2B	IWGSC_v2.1	exon	373144963	373145145	100	-	.	ID=TraesCS2B03G0694000.1.exon15;Parent=TraesCS2B03G0694000.1;Name=TraesCS2B02G267100.1.exon1;Target=TraesCS2B02G267100.1 1 183 +
TaAO1-2D	Chr2D	IWGSC_v2.1	mRNA	311045107	311063090	.	+	.	ID=TraesCS2D03G0589200.1;Parent=TraesCS2D03G0589200;secconf=HC1;Name=TraesCS2D03G0589200.1;primconf=HC;Note=TraesCS2D01G255500;cds=CDS_OK;mapping=fullPerfectMatch;previous_id=TraesCS2D02G255500.1
TaAO1-2D	Chr2D	IWGSC_v2.1	five_prime_UTR	311045107	311045142	.	+	.	ID=TraesCS2D03G0589200.1.utr5p1;Parent=TraesCS2D03G0589200.1
TaAO1-2D	Chr2D	IWGSC_v2.1	exon	311045107	311045217	.	+	.	ID=TraesCS2D03G0589200.1.exon1;Parent=TraesCS2D03G0589200.1
TaAO1-2D	Chr2D	IWGSC_v2.1	CDS	311045143	311045217	.	+	0	ID=TraesCS2D03G0589200.1.CDS1;Parent=TraesCS2D03G0589200.1
TaAO1-2D	Chr2D	IWGSC_v2.1	exon	311045469	311045624	.	+	.	ID=TraesCS2D03G0589200.1.exon2;Parent=TraesCS2D03G0589200.1
TaAO1-2D	Chr2D	IWGSC_v2.1	CDS	311045469	311045624	.	+	0	ID=TraesCS2D03G0589200.1.CDS2;Parent=TraesCS2D03G0589200.1
TaAO1-2D	Chr2D	IWGSC_v2.1	exon	311046949	311047036	.	+	.	ID=TraesCS2D03G0589200.1.exon3;Parent=TraesCS2D03G0589200.1
TaAO1-2D	Chr2D	IWGSC_v2.1	CDS	311046949	311047036	.	+	0	ID=TraesCS2D03G0589200.1.CDS3;Parent=TraesCS2D03G0589200.1
TaAO1-2D	Chr2D	IWGSC_v2.1	CDS	311047222	311047368	.	+	2	ID=TraesCS2D03G0589200.1.CDS4;Parent=TraesCS2D03G0589200.1
TaAO1-2D	Chr2D	IWGSC_v2.1	exon	311047222	311047368	.	+	.	ID=TraesCS2D03G0589200.1.exon4;Parent=TraesCS2D03G0589200.1
TaAO1-2D	Chr2D	IWGSC_v2.1	CDS	311047447	311047587	.	+	2	ID=TraesCS2D03G0589200.1.CDS5;Parent=TraesCS2D03G0589200.1
TaAO1-2D	Chr2D	IWGSC_v2.1	exon	311047447	311047587	.	+	.	ID=TraesCS2D03G0589200.1.exon5;Parent=TraesCS2D03G0589200.1
TaAO1-2D	Chr2D	IWGSC_v2.1	CDS	311049146	311049231	.	+	2	ID=TraesCS2D03G0589200.1.CDS6;Parent=TraesCS2D03G0589200.1
TaAO1-2D	Chr2D	IWGSC_v2.1	exon	311049146	311049231	.	+	.	ID=TraesCS2D03G0589200.1.exon6;Parent=TraesCS2D03G0589200.1
TaAO1-2D	Chr2D	IWGSC_v2.1	exon	311049323	311049415	.	+	.	ID=TraesCS2D03G0589200.1.exon7;Parent=TraesCS2D03G0589200.1
TaAO1-2D	Chr2D	IWGSC_v2.1	CDS	311049323	311049415	.	+	0	ID=TraesCS2D03G0589200.1.CDS7;Parent=TraesCS2D03G0589200.1
TaAO1-2D	Chr2D	IWGSC_v2.1	exon	311049507	311049570	.	+	.	ID=TraesCS2D03G0589200.1.exon8;Parent=TraesCS2D03G0589200.1
TaAO1-2D	Chr2D	IWGSC_v2.1	CDS	311049507	311049570	.	+	0	ID=TraesCS2D03G0589200.1.CDS8;Parent=TraesCS2D03G0589200.1
TaAO1-2D	Chr2D	IWGSC_v2.1	exon	311049751	311049894	.	+	.	ID=TraesCS2D03G0589200.1.exon9;Parent=TraesCS2D03G0589200.1
TaAO1-2D	Chr2D	IWGSC_v2.1	CDS	311049751	311049894	.	+	2	ID=TraesCS2D03G0589200.1.CDS9;Parent=TraesCS2D03G0589200.1
TaAO1-2D	Chr2D	IWGSC_v2.1	CDS	311049989	311050176	.	+	2	ID=TraesCS2D03G0589200.1.CDS10;Parent=TraesCS2D03G0589200.1
TaAO1-2D	Chr2D	IWGSC_v2.1	exon	311049989	311050176	.	+	.	ID=TraesCS2D03G0589200.1.exon10;Parent=TraesCS2D03G0589200.1
TaAO1-2D	Chr2D	IWGSC_v2.1	CDS	311050262	311050436	.	+	0	ID=TraesCS2D03G0589200.1.CDS11;Parent=TraesCS2D03G0589200.1
TaAO1-2D	Chr2D	IWGSC_v2.1	exon	311050262	311050436	.	+	.	ID=TraesCS2D03G0589200.1.exon11;Parent=TraesCS2D03G0589200.1
TaAO1-2D	Chr2D	IWGSC_v2.1	CDS	311050506	311050676	.	+	2	ID=TraesCS2D03G0589200.1.CDS12;Parent=TraesCS2D03G0589200.1
TaAO1-2D	Chr2D	IWGSC_v2.1	exon	311050506	311050676	.	+	.	ID=TraesCS2D03G0589200.1.exon12;Parent=TraesCS2D03G0589200.1
TaAO1-2D	Chr2D	IWGSC_v2.1	exon	311050917	311050986	.	+	.	ID=TraesCS2D03G0589200.1.exon13;Parent=TraesCS2D03G0589200.1
TaAO1-2D	Chr2D	IWGSC_v2.1	CDS	311050917	311050986	.	+	2	ID=TraesCS2D03G0589200.1.CDS13;Parent=TraesCS2D03G0589200.1
TaAO1-2D	Chr2D	IWGSC_v2.1	CDS	311051078	311051198	.	+	1	ID=TraesCS2D03G0589200.1.CDS14;Parent=TraesCS2D03G0589200.1
TaAO1-2D	Chr2D	IWGSC_v2.1	exon	311051078	311051198	.	+	.	ID=TraesCS2D03G0589200.1.exon14;Parent=TraesCS2D03G0589200.1
TaAO1-2D	Chr2D	IWGSC_v2.1	CDS	311051295	311051332	.	+	0	ID=TraesCS2D03G0589200.1.CDS15;Parent=TraesCS2D03G0589200.1
TaAO1-2D	Chr2D	IWGSC_v2.1	exon	311051295	311051332	.	+	.	ID=TraesCS2D03G0589200.1.exon15;Parent=TraesCS2D03G0589200.1
TaAO1-2D	Chr2D	IWGSC_v2.1	CDS	311054409	311054511	.	+	1	ID=TraesCS2D03G0589200.1.CDS16;Parent=TraesCS2D03G0589200.1
TaAO1-2D	Chr2D	IWGSC_v2.1	exon	311054409	311054562	.	+	.	ID=TraesCS2D03G0589200.1.exon16;Parent=TraesCS2D03G0589200.1
TaAO1-2D	Chr2D	IWGSC_v2.1	three_prime_UTR	311054512	311054562	.	+	.	ID=TraesCS2D03G0589200.1.utr3p1;Parent=TraesCS2D03G0589200.1
TaAO1-2D	Chr2D	IWGSC_v2.1	exon	311062678	311063090	.	+	.	ID=TraesCS2D03G0589200.1.exon17;Parent=TraesCS2D03G0589200.1
TaAO1-2D	Chr2D	IWGSC_v2.1	three_prime_UTR	311062678	311063090	.	+	.	ID=TraesCS2D03G0589200.1.utr3p2;Parent=TraesCS2D03G0589200.1
TaAO2-5A	Chr5A	IWGSC_v2.1	mRNA	601631458	601636749	61	-	.	ID=TraesCS5A03G0972600.1;Parent=TraesCS5A03G0972600;primconf=HC;secconf=HC1;Note=TraesCS5A01G411200;Name=TraesCS5A03G0972600.1;cds=CDS_OK;mapping=fullPerfectMatch;previous_id=TraesCS5A02G411200.1
TaAO2-5A	Chr5A	IWGSC_v2.1	exon	601631458	601631560	.	-	.	ID=TraesCS5A03G0972600.1.exon1;Parent=TraesCS5A03G0972600.1
TaAO2-5A	Chr5A	IWGSC_v2.1	CDS	601631458	601631560	.	-	1	ID=TraesCS5A03G0972600.1.CDS1;Parent=TraesCS5A03G0972600.1
TaAO2-5A	Chr5A	IWGSC_v2.1	exon	601631647	601631684	.	-	.	ID=TraesCS5A03G0972600.1.exon2;Parent=TraesCS5A03G0972600.1
TaAO2-5A	Chr5A	IWGSC_v2.1	CDS	601631647	601631684	.	-	0	ID=TraesCS5A03G0972600.1.CDS2;Parent=TraesCS5A03G0972600.1
TaAO2-5A	Chr5A	IWGSC_v2.1	exon	601631775	601631895	.	-	.	ID=TraesCS5A03G0972600.1.exon3;Parent=TraesCS5A03G0972600.1
TaAO2-5A	Chr5A	IWGSC_v2.1	CDS	601631775	601631895	.	-	1	ID=TraesCS5A03G0972600.1.CDS3;Parent=TraesCS5A03G0972600.1
TaAO2-5A	Chr5A	IWGSC_v2.1	exon	601631983	601632052	.	-	.	ID=TraesCS5A03G0972600.1.exon4;Parent=TraesCS5A03G0972600.1
TaAO2-5A	Chr5A	IWGSC_v2.1	CDS	601631983	601632052	.	-	2	ID=TraesCS5A03G0972600.1.CDS4;Parent=TraesCS5A03G0972600.1
TaAO2-5A	Chr5A	IWGSC_v2.1	exon	601632211	601632381	.	-	.	ID=TraesCS5A03G0972600.1.exon5;Parent=TraesCS5A03G0972600.1
TaAO2-5A	Chr5A	IWGSC_v2.1	CDS	601632211	601632381	.	-	2	ID=TraesCS5A03G0972600.1.CDS5;Parent=TraesCS5A03G0972600.1
TaAO2-5A	Chr5A	IWGSC_v2.1	exon	601632480	601632654	.	-	.	ID=TraesCS5A03G0972600.1.exon6;Parent=TraesCS5A03G0972600.1
TaAO2-5A	Chr5A	IWGSC_v2.1	CDS	601632480	601632654	.	-	0	ID=TraesCS5A03G0972600.1.CDS6;Parent=TraesCS5A03G0972600.1
TaAO2-5A	Chr5A	IWGSC_v2.1	exon	601632750	601632937	.	-	.	ID=TraesCS5A03G0972600.1.exon7;Parent=TraesCS5A03G0972600.1
TaAO2-5A	Chr5A	IWGSC_v2.1	CDS	601632750	601632937	.	-	2	ID=TraesCS5A03G0972600.1.CDS7;Parent=TraesCS5A03G0972600.1
TaAO2-5A	Chr5A	IWGSC_v2.1	exon	601633040	601633183	.	-	.	ID=TraesCS5A03G0972600.1.exon8;Parent=TraesCS5A03G0972600.1
TaAO2-5A	Chr5A	IWGSC_v2.1	CDS	601633040	601633183	.	-	2	ID=TraesCS5A03G0972600.1.CDS8;Parent=TraesCS5A03G0972600.1
TaAO2-5A	Chr5A	IWGSC_v2.1	exon	601633335	601633398	.	-	.	ID=TraesCS5A03G0972600.1.exon9;Parent=TraesCS5A03G0972600.1
TaAO2-5A	Chr5A	IWGSC_v2.1	CDS	601633335	601633398	.	-	0	ID=TraesCS5A03G0972600.1.CDS9;Parent=TraesCS5A03G0972600.1
TaAO2-5A	Chr5A	IWGSC_v2.1	exon	601633479	601633571	.	-	.	ID=TraesCS5A03G0972600.1.exon10;Parent=TraesCS5A03G0972600.1
TaAO2-5A	Chr5A	IWGSC_v2.1	CDS	601633479	601633571	.	-	0	ID=TraesCS5A03G0972600.1.CDS10;Parent=TraesCS5A03G0972600.1
TaAO2-5A	Chr5A	IWGSC_v2.1	exon	601633654	601633739	.	-	.	ID=TraesCS5A03G0972600.1.exon11;Parent=TraesCS5A03G0972600.1
TaAO2-5A	Chr5A	IWGSC_v2.1	CDS	601633654	601633739	.	-	2	ID=TraesCS5A03G0972600.1.CDS11;Parent=TraesCS5A03G0972600.1
TaAO2-5A	Chr5A	IWGSC_v2.1	exon	601634202	601634342	.	-	.	ID=TraesCS5A03G0972600.1.exon12;Parent=TraesCS5A03G0972600.1
TaAO2-5A	Chr5A	IWGSC_v2.1	CDS	601634202	601634342	.	-	2	ID=TraesCS5A03G0972600.1.CDS12;Parent=TraesCS5A03G0972600.1
TaAO2-5A	Chr5A	IWGSC_v2.1	exon	601634435	601634581	.	-	.	ID=TraesCS5A03G0972600.1.exon13;Parent=TraesCS5A03G0972600.1
TaAO2-5A	Chr5A	IWGSC_v2.1	CDS	601634435	601634581	.	-	2	ID=TraesCS5A03G0972600.1.CDS13;Parent=TraesCS5A03G0972600.1
TaAO2-5A	Chr5A	IWGSC_v2.1	exon	601634701	601634788	.	-	.	ID=TraesCS5A03G0972600.1.exon14;Parent=TraesCS5A03G0972600.1
TaAO2-5A	Chr5A	IWGSC_v2.1	CDS	601634701	601634788	.	-	0	ID=TraesCS5A03G0972600.1.CDS14;Parent=TraesCS5A03G0972600.1
TaAO2-5A	Chr5A	IWGSC_v2.1	exon	601636120	601636273	.	-	.	ID=TraesCS5A03G0972600.1.exon15;Parent=TraesCS5A03G0972600.1
TaAO2-5A	Chr5A	IWGSC_v2.1	CDS	601636120	601636273	.	-	1	ID=TraesCS5A03G0972600.1.CDS15;Parent=TraesCS5A03G0972600.1
TaAO2-5A	Chr5A	IWGSC_v2.1	exon	601636667	601636749	.	-	.	ID=TraesCS5A03G0972600.1.exon16;Parent=TraesCS5A03G0972600.1
TaAO2-5A	Chr5A	IWGSC_v2.1	CDS	601636667	601636749	.	-	0	ID=TraesCS5A03G0972600.1.CDS16;Parent=TraesCS5A03G0972600.1
TaAO2-5B	Chr5B	IWGSC_v2.1	mRNA	592539179	592545158	.	-	.	ID=TraesCS5B03G1021700.1;Parent=TraesCS5B03G1021700;secconf=HC1;Note=TraesCS5B01G414900;Name=TraesCS5B03G1021700.1;primconf=HC;cds=CDS_OK;mapping=fullPerfectMatch;previous_id=TraesCS5B02G414900.1
TaAO2-5B	Chr5B	IWGSC_v2.1	three_prime_UTR	592539179	592539570	.	-	.	ID=TraesCS5B03G1021700.1.utr3p1;Parent=TraesCS5B03G1021700.1
TaAO2-5B	Chr5B	IWGSC_v2.1	exon	592539179	592539673	.	-	.	ID=TraesCS5B03G1021700.1.exon1;Parent=TraesCS5B03G1021700.1
TaAO2-5B	Chr5B	IWGSC_v2.1	CDS	592539571	592539673	.	-	1	ID=TraesCS5B03G1021700.1.CDS1;Parent=TraesCS5B03G1021700.1
TaAO2-5B	Chr5B	IWGSC_v2.1	CDS	592539769	592539806	.	-	0	ID=TraesCS5B03G1021700.1.CDS2;Parent=TraesCS5B03G1021700.1
TaAO2-5B	Chr5B	IWGSC_v2.1	exon	592539769	592539806	.	-	.	ID=TraesCS5B03G1021700.1.exon2;Parent=TraesCS5B03G1021700.1
TaAO2-5B	Chr5B	IWGSC_v2.1	exon	592539897	592540017	.	-	.	ID=TraesCS5B03G1021700.1.exon3;Parent=TraesCS5B03G1021700.1
TaAO2-5B	Chr5B	IWGSC_v2.1	CDS	592539897	592540017	.	-	1	ID=TraesCS5B03G1021700.1.CDS3;Parent=TraesCS5B03G1021700.1
TaAO2-5B	Chr5B	IWGSC_v2.1	exon	592540107	592540176	.	-	.	ID=TraesCS5B03G1021700.1.exon4;Parent=TraesCS5B03G1021700.1
TaAO2-5B	Chr5B	IWGSC_v2.1	CDS	592540107	592540176	.	-	2	ID=TraesCS5B03G1021700.1.CDS4;Parent=TraesCS5B03G1021700.1
TaAO2-5B	Chr5B	IWGSC_v2.1	exon	592540335	592540505	.	-	.	ID=TraesCS5B03G1021700.1.exon5;Parent=TraesCS5B03G1021700.1
TaAO2-5B	Chr5B	IWGSC_v2.1	CDS	592540335	592540505	.	-	2	ID=TraesCS5B03G1021700.1.CDS5;Parent=TraesCS5B03G1021700.1
TaAO2-5B	Chr5B	IWGSC_v2.1	CDS	592540596	592540770	.	-	0	ID=TraesCS5B03G1021700.1.CDS6;Parent=TraesCS5B03G1021700.1
TaAO2-5B	Chr5B	IWGSC_v2.1	exon	592540596	592540770	.	-	.	ID=TraesCS5B03G1021700.1.exon6;Parent=TraesCS5B03G1021700.1
TaAO2-5B	Chr5B	IWGSC_v2.1	CDS	592540874	592541061	.	-	2	ID=TraesCS5B03G1021700.1.CDS7;Parent=TraesCS5B03G1021700.1
TaAO2-5B	Chr5B	IWGSC_v2.1	exon	592540874	592541061	.	-	.	ID=TraesCS5B03G1021700.1.exon7;Parent=TraesCS5B03G1021700.1
TaAO2-5B	Chr5B	IWGSC_v2.1	CDS	592541164	592541307	.	-	2	ID=TraesCS5B03G1021700.1.CDS8;Parent=TraesCS5B03G1021700.1
TaAO2-5B	Chr5B	IWGSC_v2.1	exon	592541164	592541307	.	-	.	ID=TraesCS5B03G1021700.1.exon8;Parent=TraesCS5B03G1021700.1
TaAO2-5B	Chr5B	IWGSC_v2.1	CDS	592541454	592541517	.	-	0	ID=TraesCS5B03G1021700.1.CDS9;Parent=TraesCS5B03G1021700.1
TaAO2-5B	Chr5B	IWGSC_v2.1	exon	592541454	592541517	.	-	.	ID=TraesCS5B03G1021700.1.exon9;Parent=TraesCS5B03G1021700.1
TaAO2-5B	Chr5B	IWGSC_v2.1	exon	592541597	592541689	.	-	.	ID=TraesCS5B03G1021700.1.exon10;Parent=TraesCS5B03G1021700.1
TaAO2-5B	Chr5B	IWGSC_v2.1	CDS	592541597	592541689	.	-	0	ID=TraesCS5B03G1021700.1.CDS10;Parent=TraesCS5B03G1021700.1
TaAO2-5B	Chr5B	IWGSC_v2.1	exon	592541775	592541860	.	-	.	ID=TraesCS5B03G1021700.1.exon11;Parent=TraesCS5B03G1021700.1
TaAO2-5B	Chr5B	IWGSC_v2.1	CDS	592541775	592541860	.	-	2	ID=TraesCS5B03G1021700.1.CDS11;Parent=TraesCS5B03G1021700.1
TaAO2-5B	Chr5B	IWGSC_v2.1	exon	592542372	592542512	.	-	.	ID=TraesCS5B03G1021700.1.exon12;Parent=TraesCS5B03G1021700.1
TaAO2-5B	Chr5B	IWGSC_v2.1	CDS	592542372	592542512	.	-	2	ID=TraesCS5B03G1021700.1.CDS12;Parent=TraesCS5B03G1021700.1
TaAO2-5B	Chr5B	IWGSC_v2.1	CDS	592542606	592542752	.	-	2	ID=TraesCS5B03G1021700.1.CDS13;Parent=TraesCS5B03G1021700.1
TaAO2-5B	Chr5B	IWGSC_v2.1	exon	592542606	592542752	.	-	.	ID=TraesCS5B03G1021700.1.exon13;Parent=TraesCS5B03G1021700.1
TaAO2-5B	Chr5B	IWGSC_v2.1	exon	592542870	592542957	.	-	.	ID=TraesCS5B03G1021700.1.exon14;Parent=TraesCS5B03G1021700.1
TaAO2-5B	Chr5B	IWGSC_v2.1	CDS	592542870	592542957	.	-	0	ID=TraesCS5B03G1021700.1.CDS14;Parent=TraesCS5B03G1021700.1
TaAO2-5B	Chr5B	IWGSC_v2.1	CDS	592544304	592544456	.	-	0	ID=TraesCS5B03G1021700.1.CDS15;Parent=TraesCS5B03G1021700.1
TaAO2-5B	Chr5B	IWGSC_v2.1	exon	592544304	592544456	.	-	.	ID=TraesCS5B03G1021700.1.exon15;Parent=TraesCS5B03G1021700.1
TaAO2-5B	Chr5B	IWGSC_v2.1	CDS	592544849	592544932	.	-	0	ID=TraesCS5B03G1021700.1.CDS16;Parent=TraesCS5B03G1021700.1
TaAO2-5B	Chr5B	IWGSC_v2.1	exon	592544849	592545158	.	-	.	ID=TraesCS5B03G1021700.1.exon16;Parent=TraesCS5B03G1021700.1
TaAO2-5B	Chr5B	IWGSC_v2.1	five_prime_UTR	592544933	592545158	.	-	.	ID=TraesCS5B03G1021700.1.utr5p1;Parent=TraesCS5B03G1021700.1
TaAO2-5D	Chr5D	IWGSC_v2.1	mRNA	483523284	483528410	61	-	.	ID=TraesCS5D03G0925000.1;Parent=TraesCS5D03G0925000;secconf=HC1;Note=TraesCS5D01G420100;primconf=HC;Name=TraesCS5D03G0925000.1;cds=CDS_OK;mapping=fullPerfectMatch;previous_id=TraesCS5D02G420100.1
TaAO2-5D	Chr5D	IWGSC_v2.1	exon	483523284	483523386	.	-	.	ID=TraesCS5D03G0925000.1.exon1;Parent=TraesCS5D03G0925000.1
TaAO2-5D	Chr5D	IWGSC_v2.1	CDS	483523284	483523386	.	-	1	ID=TraesCS5D03G0925000.1.CDS1;Parent=TraesCS5D03G0925000.1
TaAO2-5D	Chr5D	IWGSC_v2.1	exon	483523470	483523507	.	-	.	ID=TraesCS5D03G0925000.1.exon2;Parent=TraesCS5D03G0925000.1
TaAO2-5D	Chr5D	IWGSC_v2.1	CDS	483523470	483523507	.	-	0	ID=TraesCS5D03G0925000.1.CDS2;Parent=TraesCS5D03G0925000.1
TaAO2-5D	Chr5D	IWGSC_v2.1	exon	483523597	483523717	.	-	.	ID=TraesCS5D03G0925000.1.exon3;Parent=TraesCS5D03G0925000.1
TaAO2-5D	Chr5D	IWGSC_v2.1	CDS	483523597	483523717	.	-	1	ID=TraesCS5D03G0925000.1.CDS3;Parent=TraesCS5D03G0925000.1
TaAO2-5D	Chr5D	IWGSC_v2.1	exon	483523805	483523874	.	-	.	ID=TraesCS5D03G0925000.1.exon4;Parent=TraesCS5D03G0925000.1
TaAO2-5D	Chr5D	IWGSC_v2.1	CDS	483523805	483523874	.	-	2	ID=TraesCS5D03G0925000.1.CDS4;Parent=TraesCS5D03G0925000.1
TaAO2-5D	Chr5D	IWGSC_v2.1	exon	483524037	483524207	.	-	.	ID=TraesCS5D03G0925000.1.exon5;Parent=TraesCS5D03G0925000.1
TaAO2-5D	Chr5D	IWGSC_v2.1	CDS	483524037	483524207	.	-	2	ID=TraesCS5D03G0925000.1.CDS5;Parent=TraesCS5D03G0925000.1
TaAO2-5D	Chr5D	IWGSC_v2.1	exon	483524388	483524472	.	-	.	ID=TraesCS5D03G0925000.1.exon6;Parent=TraesCS5D03G0925000.1
TaAO2-5D	Chr5D	IWGSC_v2.1	CDS	483524388	483524472	.	-	0	ID=TraesCS5D03G0925000.1.CDS6;Parent=TraesCS5D03G0925000.1
TaAO2-5D	Chr5D	IWGSC_v2.1	exon	483524568	483524755	.	-	.	ID=TraesCS5D03G0925000.1.exon7;Parent=TraesCS5D03G0925000.1
TaAO2-5D	Chr5D	IWGSC_v2.1	CDS	483524568	483524755	.	-	2	ID=TraesCS5D03G0925000.1.CDS7;Parent=TraesCS5D03G0925000.1
TaAO2-5D	Chr5D	IWGSC_v2.1	exon	483524858	483525001	.	-	.	ID=TraesCS5D03G0925000.1.exon8;Parent=TraesCS5D03G0925000.1
TaAO2-5D	Chr5D	IWGSC_v2.1	CDS	483524858	483525001	.	-	2	ID=TraesCS5D03G0925000.1.CDS8;Parent=TraesCS5D03G0925000.1
TaAO2-5D	Chr5D	IWGSC_v2.1	exon	483525148	483525211	.	-	.	ID=TraesCS5D03G0925000.1.exon9;Parent=TraesCS5D03G0925000.1
TaAO2-5D	Chr5D	IWGSC_v2.1	CDS	483525148	483525211	.	-	0	ID=TraesCS5D03G0925000.1.CDS9;Parent=TraesCS5D03G0925000.1
TaAO2-5D	Chr5D	IWGSC_v2.1	exon	483525291	483525383	.	-	.	ID=TraesCS5D03G0925000.1.exon10;Parent=TraesCS5D03G0925000.1
TaAO2-5D	Chr5D	IWGSC_v2.1	CDS	483525291	483525383	.	-	0	ID=TraesCS5D03G0925000.1.CDS10;Parent=TraesCS5D03G0925000.1
TaAO2-5D	Chr5D	IWGSC_v2.1	exon	483525468	483525553	.	-	.	ID=TraesCS5D03G0925000.1.exon11;Parent=TraesCS5D03G0925000.1
TaAO2-5D	Chr5D	IWGSC_v2.1	CDS	483525468	483525553	.	-	2	ID=TraesCS5D03G0925000.1.CDS11;Parent=TraesCS5D03G0925000.1
TaAO2-5D	Chr5D	IWGSC_v2.1	exon	483525746	483525886	.	-	.	ID=TraesCS5D03G0925000.1.exon12;Parent=TraesCS5D03G0925000.1
TaAO2-5D	Chr5D	IWGSC_v2.1	CDS	483525746	483525886	.	-	2	ID=TraesCS5D03G0925000.1.CDS12;Parent=TraesCS5D03G0925000.1
TaAO2-5D	Chr5D	IWGSC_v2.1	exon	483525981	483526127	.	-	.	ID=TraesCS5D03G0925000.1.exon13;Parent=TraesCS5D03G0925000.1
TaAO2-5D	Chr5D	IWGSC_v2.1	CDS	483525981	483526127	.	-	2	ID=TraesCS5D03G0925000.1.CDS13;Parent=TraesCS5D03G0925000.1
TaAO2-5D	Chr5D	IWGSC_v2.1	exon	483526247	483526334	.	-	.	ID=TraesCS5D03G0925000.1.exon14;Parent=TraesCS5D03G0925000.1
TaAO2-5D	Chr5D	IWGSC_v2.1	CDS	483526247	483526334	.	-	0	ID=TraesCS5D03G0925000.1.CDS14;Parent=TraesCS5D03G0925000.1
TaAO2-5D	Chr5D	IWGSC_v2.1	exon	483527783	483527935	.	-	.	ID=TraesCS5D03G0925000.1.exon15;Parent=TraesCS5D03G0925000.1
TaAO2-5D	Chr5D	IWGSC_v2.1	CDS	483527783	483527935	.	-	0	ID=TraesCS5D03G0925000.1.CDS15;Parent=TraesCS5D03G0925000.1
TaAO2-5D	Chr5D	IWGSC_v2.1	exon	483528327	483528410	.	-	.	ID=TraesCS5D03G0925000.1.exon16;Parent=TraesCS5D03G0925000.1
TaAO2-5D	Chr5D	IWGSC_v2.1	CDS	483528327	483528410	.	-	0	ID=TraesCS5D03G0925000.1.CDS16;Parent=TraesCS5D03G0925000.1
TaAO3-6A	Chr6A	IWGSC_v2.1	mRNA	69336989	69341165	.	-	.	ID=TraesCS6A03G0227300.1;Parent=TraesCS6A03G0227300;Note=TraesCS6A01G099200;secconf=HC1;Name=TraesCS6A03G0227300.1;primconf=HC;cds=CDS_OK;mapping=fullPerfectMatch;previous_id=TraesCS6A02G099200.1
TaAO3-6A	Chr6A	IWGSC_v2.1	three_prime_UTR	69336989	69337315	.	-	.	ID=TraesCS6A03G0227300.1.utr3p1;Parent=TraesCS6A03G0227300.1
TaAO3-6A	Chr6A	IWGSC_v2.1	exon	69336989	69338330	.	-	.	ID=TraesCS6A03G0227300.1.exon1;Parent=TraesCS6A03G0227300.1
TaAO3-6A	Chr6A	IWGSC_v2.1	CDS	69337316	69338330	.	-	1	ID=TraesCS6A03G0227300.1.CDS1;Parent=TraesCS6A03G0227300.1
TaAO3-6A	Chr6A	IWGSC_v2.1	exon	69338529	69338590	.	-	.	ID=TraesCS6A03G0227300.1.exon2;Parent=TraesCS6A03G0227300.1
TaAO3-6A	Chr6A	IWGSC_v2.1	CDS	69338529	69338590	.	-	0	ID=TraesCS6A03G0227300.1.CDS2;Parent=TraesCS6A03G0227300.1
TaAO3-6A	Chr6A	IWGSC_v2.1	CDS	69338798	69338878	.	-	0	ID=TraesCS6A03G0227300.1.CDS3;Parent=TraesCS6A03G0227300.1
TaAO3-6A	Chr6A	IWGSC_v2.1	exon	69338798	69338878	.	-	.	ID=TraesCS6A03G0227300.1.exon3;Parent=TraesCS6A03G0227300.1
TaAO3-6A	Chr6A	IWGSC_v2.1	CDS	69339025	69339081	.	-	0	ID=TraesCS6A03G0227300.1.CDS4;Parent=TraesCS6A03G0227300.1
TaAO3-6A	Chr6A	IWGSC_v2.1	exon	69339025	69339081	.	-	.	ID=TraesCS6A03G0227300.1.exon4;Parent=TraesCS6A03G0227300.1
TaAO3-6A	Chr6A	IWGSC_v2.1	exon	69339744	69339986	.	-	.	ID=TraesCS6A03G0227300.1.exon5;Parent=TraesCS6A03G0227300.1
TaAO3-6A	Chr6A	IWGSC_v2.1	CDS	69339744	69339986	.	-	0	ID=TraesCS6A03G0227300.1.CDS5;Parent=TraesCS6A03G0227300.1
TaAO3-6A	Chr6A	IWGSC_v2.1	exon	69340091	69340445	.	-	.	ID=TraesCS6A03G0227300.1.exon6;Parent=TraesCS6A03G0227300.1
TaAO3-6A	Chr6A	IWGSC_v2.1	CDS	69340091	69340445	.	-	1	ID=TraesCS6A03G0227300.1.CDS6;Parent=TraesCS6A03G0227300.1
TaAO3-6A	Chr6A	IWGSC_v2.1	CDS	69340824	69340936	.	-	0	ID=TraesCS6A03G0227300.1.CDS7;Parent=TraesCS6A03G0227300.1
TaAO3-6A	Chr6A	IWGSC_v2.1	exon	69340824	69340949	.	-	.	ID=TraesCS6A03G0227300.1.exon7;Parent=TraesCS6A03G0227300.1
TaAO3-6A	Chr6A	IWGSC_v2.1	five_prime_UTR	69340937	69340949	.	-	.	ID=TraesCS6A03G0227300.1.utr5p1;Parent=TraesCS6A03G0227300.1
TaAO3-6A	Chr6A	IWGSC_v2.1	five_prime_UTR	69341107	69341165	.	-	.	ID=TraesCS6A03G0227300.1.utr5p2;Parent=TraesCS6A03G0227300.1
TaAO3-6A	Chr6A	IWGSC_v2.1	exon	69341107	69341165	.	-	.	ID=TraesCS6A03G0227300.1.exon8;Parent=TraesCS6A03G0227300.1
TaAO3-6B	Chr6B	IWGSC_v2.1	mRNA	128768942	128773396	.	-	.	ID=TraesCS6B03G0316000.1;Parent=TraesCS6B03G0316000;Name=TraesCS6B03G0316000.1;coverage=100.0;identity=100.0;matches=2517;mismatches=0;indels=0;unknowns=0;cds=CDS_OK;mapping=GMAP_ON_TARGET;previous_id=TraesCS6B02G127300.1
TaAO3-6B	Chr6B	IWGSC_v2.1	exon	128768942	128770291	100	-	.	ID=TraesCS6B03G0316000.1.exon1;Parent=TraesCS6B03G0316000.1;Name=TraesCS6B02G127300.1.exon8;Target=TraesCS6B02G127300.1 1168 2517 +
TaAO3-6B	Chr6B	IWGSC_v2.1	CDS	128769277	128770291	100	-	1	ID=TraesCS6B03G0316000.1.CDS1;Parent=TraesCS6B03G0316000.1;Name=TraesCS6B02G127300.1.CDS7;Target=TraesCS6B02G127300.1 1168 2182 +
TaAO3-6B	Chr6B	IWGSC_v2.1	exon	128770491	128770552	100	-	.	ID=TraesCS6B03G0316000.1.exon2;Parent=TraesCS6B03G0316000.1;Name=TraesCS6B02G127300.1.exon7;Target=TraesCS6B02G127300.1 1106 1167 +
TaAO3-6B	Chr6B	IWGSC_v2.1	CDS	128770491	128770552	100	-	0	ID=TraesCS6B03G0316000.1.CDS2;Parent=TraesCS6B03G0316000.1;Name=TraesCS6B02G127300.1.CDS6;Target=TraesCS6B02G127300.1 1106 1167 +
TaAO3-6B	Chr6B	IWGSC_v2.1	exon	128770759	128770839	100	-	.	ID=TraesCS6B03G0316000.1.exon3;Parent=TraesCS6B03G0316000.1;Name=TraesCS6B02G127300.1.exon6;Target=TraesCS6B02G127300.1 1025 1105 +
TaAO3-6B	Chr6B	IWGSC_v2.1	CDS	128770759	128770839	100	-	0	ID=TraesCS6B03G0316000.1.CDS3;Parent=TraesCS6B03G0316000.1;Name=TraesCS6B02G127300.1.CDS5;Target=TraesCS6B02G127300.1 1025 1105 +
TaAO3-6B	Chr6B	IWGSC_v2.1	exon	128770985	128771041	100	-	.	ID=TraesCS6B03G0316000.1.exon4;Parent=TraesCS6B03G0316000.1;Name=TraesCS6B02G127300.1.exon5;Target=TraesCS6B02G127300.1 968 1024 +
TaAO3-6B	Chr6B	IWGSC_v2.1	CDS	128770985	128771041	100	-	0	ID=TraesCS6B03G0316000.1.CDS4;Parent=TraesCS6B03G0316000.1;Name=TraesCS6B02G127300.1.CDS4;Target=TraesCS6B02G127300.1 968 1024 +
TaAO3-6B	Chr6B	IWGSC_v2.1	exon	128771700	128771942	100	-	.	ID=TraesCS6B03G0316000.1.exon5;Parent=TraesCS6B03G0316000.1;Name=TraesCS6B02G127300.1.exon4;Target=TraesCS6B02G127300.1 725 967 +
TaAO3-6B	Chr6B	IWGSC_v2.1	CDS	128771700	128771942	100	-	0	ID=TraesCS6B03G0316000.1.CDS5;Parent=TraesCS6B03G0316000.1;Name=TraesCS6B02G127300.1.CDS3;Target=TraesCS6B02G127300.1 725 967 +
TaAO3-6B	Chr6B	IWGSC_v2.1	exon	128772045	128772399	100	-	.	ID=TraesCS6B03G0316000.1.exon6;Parent=TraesCS6B03G0316000.1;Name=TraesCS6B02G127300.1.exon3;Target=TraesCS6B02G127300.1 370 724 +
TaAO3-6B	Chr6B	IWGSC_v2.1	CDS	128772045	128772399	100	-	1	ID=TraesCS6B03G0316000.1.CDS6;Parent=TraesCS6B03G0316000.1;Name=TraesCS6B02G127300.1.CDS2;Target=TraesCS6B02G127300.1 370 724 +
TaAO3-6B	Chr6B	IWGSC_v2.1	CDS	128772875	128772987	100	-	0	ID=TraesCS6B03G0316000.1.CDS7;Parent=TraesCS6B03G0316000.1;Name=TraesCS6B02G127300.1.CDS1;Target=TraesCS6B02G127300.1 257 369 +
TaAO3-6B	Chr6B	IWGSC_v2.1	exon	128772875	128773000	100	-	.	ID=TraesCS6B03G0316000.1.exon7;Parent=TraesCS6B03G0316000.1;Name=TraesCS6B02G127300.1.exon2;Target=TraesCS6B02G127300.1 244 369 +
TaAO3-6B	Chr6B	IWGSC_v2.1	exon	128773154	128773396	100	-	.	ID=TraesCS6B03G0316000.1.exon8;Parent=TraesCS6B03G0316000.1;Name=TraesCS6B02G127300.1.exon1;Target=TraesCS6B02G127300.1 1 243 +
TaAO3-6D	Chr6D	IWGSC_v2.1	mRNA	74898967	74903377	.	-	.	ID=TraesCS6D03G0185200.1;Parent=TraesCS6D03G0185200;Name=TraesCS6D03G0185200.1;Note=TraesCS6D01G083200;secconf=HC1;primconf=HC;cds=CDS_OK;mapping=fullPerfectMatch;previous_id=TraesCS6D02G083200.1
TaAO3-6D	Chr6D	IWGSC_v2.1	three_prime_UTR	74898967	74899296	.	-	.	ID=TraesCS6D03G0185200.1.utr3p1;Parent=TraesCS6D03G0185200.1
TaAO3-6D	Chr6D	IWGSC_v2.1	exon	74898967	74900311	.	-	.	ID=TraesCS6D03G0185200.1.exon1;Parent=TraesCS6D03G0185200.1
TaAO3-6D	Chr6D	IWGSC_v2.1	CDS	74899297	74900311	.	-	1	ID=TraesCS6D03G0185200.1.CDS1;Parent=TraesCS6D03G0185200.1
TaAO3-6D	Chr6D	IWGSC_v2.1	CDS	74900511	74900572	.	-	0	ID=TraesCS6D03G0185200.1.CDS2;Parent=TraesCS6D03G0185200.1
TaAO3-6D	Chr6D	IWGSC_v2.1	exon	74900511	74900572	.	-	.	ID=TraesCS6D03G0185200.1.exon2;Parent=TraesCS6D03G0185200.1
TaAO3-6D	Chr6D	IWGSC_v2.1	CDS	74900780	74900860	.	-	0	ID=TraesCS6D03G0185200.1.CDS3;Parent=TraesCS6D03G0185200.1
TaAO3-6D	Chr6D	IWGSC_v2.1	exon	74900780	74900860	.	-	.	ID=TraesCS6D03G0185200.1.exon3;Parent=TraesCS6D03G0185200.1
TaAO3-6D	Chr6D	IWGSC_v2.1	exon	74901008	74901064	.	-	.	ID=TraesCS6D03G0185200.1.exon4;Parent=TraesCS6D03G0185200.1
TaAO3-6D	Chr6D	IWGSC_v2.1	CDS	74901008	74901064	.	-	0	ID=TraesCS6D03G0185200.1.CDS4;Parent=TraesCS6D03G0185200.1
TaAO3-6D	Chr6D	IWGSC_v2.1	CDS	74901723	74901965	.	-	0	ID=TraesCS6D03G0185200.1.CDS5;Parent=TraesCS6D03G0185200.1
TaAO3-6D	Chr6D	IWGSC_v2.1	exon	74901723	74901965	.	-	.	ID=TraesCS6D03G0185200.1.exon5;Parent=TraesCS6D03G0185200.1
TaAO3-6D	Chr6D	IWGSC_v2.1	CDS	74902068	74902422	.	-	1	ID=TraesCS6D03G0185200.1.CDS6;Parent=TraesCS6D03G0185200.1
TaAO3-6D	Chr6D	IWGSC_v2.1	exon	74902068	74902422	.	-	.	ID=TraesCS6D03G0185200.1.exon6;Parent=TraesCS6D03G0185200.1
TaAO3-6D	Chr6D	IWGSC_v2.1	CDS	74902801	74902913	.	-	0	ID=TraesCS6D03G0185200.1.CDS7;Parent=TraesCS6D03G0185200.1
TaAO3-6D	Chr6D	IWGSC_v2.1	exon	74902801	74902926	.	-	.	ID=TraesCS6D03G0185200.1.exon7;Parent=TraesCS6D03G0185200.1
TaAO3-6D	Chr6D	IWGSC_v2.1	five_prime_UTR	74902914	74902926	.	-	.	ID=TraesCS6D03G0185200.1.utr5p1;Parent=TraesCS6D03G0185200.1
TaAO3-6D	Chr6D	IWGSC_v2.1	five_prime_UTR	74903082	74903377	.	-	.	ID=TraesCS6D03G0185200.1.utr5p2;Parent=TraesCS6D03G0185200.1
TaAO3-6D	Chr6D	IWGSC_v2.1	exon	74903082	74903377	.	-	.	ID=TraesCS6D03G0185200.1.exon8;Parent=TraesCS6D03G0185200.1
TdAO1-2A	2A	wewseq	exon	387555695	387555850	.	+	.	Parent=transcript:TRIDC2AG035740.1;Name=TRIDC2AG035740.3-E2;constitutive=0;ensembl_end_phase=0;ensembl_phase=0;exon_id=TRIDC2AG035740.3-E2;rank=2
TdAO1-2A	2A	wewseq	exon	387557189	387557276	.	+	.	Parent=transcript:TRIDC2AG035740.1;Name=TRIDC2AG035740.3-E3;constitutive=0;ensembl_end_phase=1;ensembl_phase=0;exon_id=TRIDC2AG035740.3-E3;rank=3
TdAO1-2A	2A	wewseq	exon	387557463	387557609	.	+	.	Parent=transcript:TRIDC2AG035740.1;Name=TRIDC2AG035740.3-E4;constitutive=0;ensembl_end_phase=1;ensembl_phase=1;exon_id=TRIDC2AG035740.3-E4;rank=4
TdAO1-2A	2A	wewseq	exon	387557688	387557828	.	+	.	Parent=transcript:TRIDC2AG035740.1;Name=TRIDC2AG035740.3-E5;constitutive=0;ensembl_end_phase=1;ensembl_phase=1;exon_id=TRIDC2AG035740.3-E5;rank=5
TdAO1-2A	2A	wewseq	mRNA	387555291	387563947	.	+	.	ID=transcript:TRIDC2AG035740.3;Parent=gene:TRIDC2AG035740;biotype=protein_coding;transcript_id=TRIDC2AG035740.3
TdAO1-2A	2A	wewseq	five_prime_UTR	387555291	387555368	.	+	.	Parent=transcript:TRIDC2AG035740.3
TdAO1-2A	2A	wewseq	exon	387555291	387555443	.	+	.	Parent=transcript:TRIDC2AG035740.3;Name=TRIDC2AG035740.3-E1;constitutive=0;ensembl_end_phase=0;ensembl_phase=-1;exon_id=TRIDC2AG035740.3-E1;rank=1
TdAO1-2A	2A	wewseq	CDS	387555369	387555443	.	+	0	ID=CDS:TRIDC2AG035740.3;Parent=transcript:TRIDC2AG035740.3;protein_id=TRIDC2AG035740.3
TdAO1-2A	2A	wewseq	exon	387555695	387555850	.	+	.	Parent=transcript:TRIDC2AG035740.3;Name=TRIDC2AG035740.3-E2;constitutive=0;ensembl_end_phase=0;ensembl_phase=0;exon_id=TRIDC2AG035740.3-E2;rank=2
TdAO1-2A	2A	wewseq	CDS	387555695	387555850	.	+	0	ID=CDS:TRIDC2AG035740.3;Parent=transcript:TRIDC2AG035740.3;protein_id=TRIDC2AG035740.3
TdAO1-2A	2A	wewseq	exon	387557189	387557276	.	+	.	Parent=transcript:TRIDC2AG035740.3;Name=TRIDC2AG035740.3-E3;constitutive=0;ensembl_end_phase=1;ensembl_phase=0;exon_id=TRIDC2AG035740.3-E3;rank=3
TdAO1-2A	2A	wewseq	CDS	387557189	387557276	.	+	0	ID=CDS:TRIDC2AG035740.3;Parent=transcript:TRIDC2AG035740.3;protein_id=TRIDC2AG035740.3
TdAO1-2A	2A	wewseq	exon	387557463	387557609	.	+	.	Parent=transcript:TRIDC2AG035740.3;Name=TRIDC2AG035740.3-E4;constitutive=0;ensembl_end_phase=1;ensembl_phase=1;exon_id=TRIDC2AG035740.3-E4;rank=4
TdAO1-2A	2A	wewseq	CDS	387557463	387557609	.	+	2	ID=CDS:TRIDC2AG035740.3;Parent=transcript:TRIDC2AG035740.3;protein_id=TRIDC2AG035740.3
TdAO1-2A	2A	wewseq	exon	387557688	387557828	.	+	.	Parent=transcript:TRIDC2AG035740.3;Name=TRIDC2AG035740.3-E5;constitutive=0;ensembl_end_phase=1;ensembl_phase=1;exon_id=TRIDC2AG035740.3-E5;rank=5
TdAO1-2A	2A	wewseq	CDS	387557688	387557828	.	+	2	ID=CDS:TRIDC2AG035740.3;Parent=transcript:TRIDC2AG035740.3;protein_id=TRIDC2AG035740.3
TdAO1-2A	2A	wewseq	exon	387559322	387559407	.	+	.	Parent=transcript:TRIDC2AG035740.3;Name=TRIDC2AG035740.4-E5;constitutive=0;ensembl_end_phase=0;ensembl_phase=1;exon_id=TRIDC2AG035740.4-E5;rank=6
TdAO1-2A	2A	wewseq	CDS	387559322	387559407	.	+	2	ID=CDS:TRIDC2AG035740.3;Parent=transcript:TRIDC2AG035740.3;protein_id=TRIDC2AG035740.3
TdAO1-2A	2A	wewseq	exon	387559499	387559591	.	+	.	Parent=transcript:TRIDC2AG035740.3;Name=TRIDC2AG035740.4-E6;constitutive=0;ensembl_end_phase=0;ensembl_phase=0;exon_id=TRIDC2AG035740.4-E6;rank=7
TdAO1-2A	2A	wewseq	CDS	387559499	387559591	.	+	0	ID=CDS:TRIDC2AG035740.3;Parent=transcript:TRIDC2AG035740.3;protein_id=TRIDC2AG035740.3
TdAO1-2A	2A	wewseq	exon	387559683	387559746	.	+	.	Parent=transcript:TRIDC2AG035740.3;Name=TRIDC2AG035740.4-E7;constitutive=0;ensembl_end_phase=1;ensembl_phase=0;exon_id=TRIDC2AG035740.4-E7;rank=8
TdAO1-2A	2A	wewseq	CDS	387559683	387559746	.	+	0	ID=CDS:TRIDC2AG035740.3;Parent=transcript:TRIDC2AG035740.3;protein_id=TRIDC2AG035740.3
TdAO1-2A	2A	wewseq	exon	387559927	387560070	.	+	.	Parent=transcript:TRIDC2AG035740.3;Name=TRIDC2AG035740.4-E8;constitutive=0;ensembl_end_phase=1;ensembl_phase=1;exon_id=TRIDC2AG035740.4-E8;rank=9
TdAO1-2A	2A	wewseq	CDS	387559927	387560070	.	+	2	ID=CDS:TRIDC2AG035740.3;Parent=transcript:TRIDC2AG035740.3;protein_id=TRIDC2AG035740.3
TdAO1-2A	2A	wewseq	exon	387560166	387560353	.	+	.	Parent=transcript:TRIDC2AG035740.3;Name=TRIDC2AG035740.4-E9;constitutive=0;ensembl_end_phase=0;ensembl_phase=1;exon_id=TRIDC2AG035740.4-E9;rank=10
TdAO1-2A	2A	wewseq	CDS	387560166	387560353	.	+	2	ID=CDS:TRIDC2AG035740.3;Parent=transcript:TRIDC2AG035740.3;protein_id=TRIDC2AG035740.3
TdAO1-2A	2A	wewseq	exon	387560439	387560613	.	+	.	Parent=transcript:TRIDC2AG035740.3;Name=TRIDC2AG035740.4-E10;constitutive=0;ensembl_end_phase=1;ensembl_phase=0;exon_id=TRIDC2AG035740.4-E10;rank=11
TdAO1-2A	2A	wewseq	CDS	387560439	387560613	.	+	0	ID=CDS:TRIDC2AG035740.3;Parent=transcript:TRIDC2AG035740.3;protein_id=TRIDC2AG035740.3
TdAO1-2A	2A	wewseq	exon	387560683	387560853	.	+	.	Parent=transcript:TRIDC2AG035740.3;Name=TRIDC2AG035740.4-E11;constitutive=0;ensembl_end_phase=1;ensembl_phase=1;exon_id=TRIDC2AG035740.4-E11;rank=12
TdAO1-2A	2A	wewseq	CDS	387560683	387560853	.	+	2	ID=CDS:TRIDC2AG035740.3;Parent=transcript:TRIDC2AG035740.3;protein_id=TRIDC2AG035740.3
TdAO1-2A	2A	wewseq	exon	387561104	387561173	.	+	.	Parent=transcript:TRIDC2AG035740.3;Name=TRIDC2AG035740.4-E12;constitutive=0;ensembl_end_phase=2;ensembl_phase=1;exon_id=TRIDC2AG035740.4-E12;rank=13
TdAO1-2A	2A	wewseq	CDS	387561104	387561173	.	+	2	ID=CDS:TRIDC2AG035740.3;Parent=transcript:TRIDC2AG035740.3;protein_id=TRIDC2AG035740.3
TdAO1-2A	2A	wewseq	exon	387561265	387561385	.	+	.	Parent=transcript:TRIDC2AG035740.3;Name=TRIDC2AG035740.4-E13;constitutive=0;ensembl_end_phase=0;ensembl_phase=2;exon_id=TRIDC2AG035740.4-E13;rank=14
TdAO1-2A	2A	wewseq	CDS	387561265	387561385	.	+	1	ID=CDS:TRIDC2AG035740.3;Parent=transcript:TRIDC2AG035740.3;protein_id=TRIDC2AG035740.3
TdAO1-2A	2A	wewseq	exon	387561482	387561519	.	+	.	Parent=transcript:TRIDC2AG035740.3;Name=TRIDC2AG035740.4-E14;constitutive=0;ensembl_end_phase=2;ensembl_phase=0;exon_id=TRIDC2AG035740.4-E14;rank=15
TdAO1-2A	2A	wewseq	CDS	387561482	387561519	.	+	0	ID=CDS:TRIDC2AG035740.3;Parent=transcript:TRIDC2AG035740.3;protein_id=TRIDC2AG035740.3
TdAO1-2A	2A	wewseq	CDS	387563644	387563746	.	+	1	ID=CDS:TRIDC2AG035740.3;Parent=transcript:TRIDC2AG035740.3;protein_id=TRIDC2AG035740.3
TdAO1-2A	2A	wewseq	exon	387563644	387563947	.	+	.	Parent=transcript:TRIDC2AG035740.3;Name=TRIDC2AG035740.3-E16;constitutive=0;ensembl_end_phase=-1;ensembl_phase=2;exon_id=TRIDC2AG035740.3-E16;rank=16
TdAO1-2A	2A	wewseq	three_prime_UTR	387563747	387563947	.	+	.	Parent=transcript:TRIDC2AG035740.3
TdAO1-2A	2A	wewseq	exon	387563644	387563947	.	+	.	Parent=transcript:TRIDC2AG035740.2;Name=TRIDC2AG035740.3-E16;constitutive=0;ensembl_end_phase=-1;ensembl_phase=2;exon_id=TRIDC2AG035740.3-E16;rank=16
TdAO1-2A	2A	wewseq	exon	387557189	387557276	.	+	.	Parent=transcript:TRIDC2AG035740.6;Name=TRIDC2AG035740.3-E3;constitutive=0;ensembl_end_phase=1;ensembl_phase=0;exon_id=TRIDC2AG035740.3-E3;rank=3
TdAO1-2A	2A	wewseq	exon	387557463	387557609	.	+	.	Parent=transcript:TRIDC2AG035740.6;Name=TRIDC2AG035740.3-E4;constitutive=0;ensembl_end_phase=1;ensembl_phase=1;exon_id=TRIDC2AG035740.3-E4;rank=4
TdAO1-2A	2A	wewseq	exon	387557688	387557828	.	+	.	Parent=transcript:TRIDC2AG035740.6;Name=TRIDC2AG035740.3-E5;constitutive=0;ensembl_end_phase=1;ensembl_phase=1;exon_id=TRIDC2AG035740.3-E5;rank=5
TdAO1-2A	2A	wewseq	exon	387557189	387557276	.	+	.	Parent=transcript:TRIDC2AG035740.7;Name=TRIDC2AG035740.3-E3;constitutive=0;ensembl_end_phase=1;ensembl_phase=0;exon_id=TRIDC2AG035740.3-E3;rank=3
TdAO1-2A	2A	wewseq	exon	387557463	387557609	.	+	.	Parent=transcript:TRIDC2AG035740.7;Name=TRIDC2AG035740.3-E4;constitutive=0;ensembl_end_phase=1;ensembl_phase=1;exon_id=TRIDC2AG035740.3-E4;rank=4
TdAO1-2A	2A	wewseq	exon	387557688	387557828	.	+	.	Parent=transcript:TRIDC2AG035740.7;Name=TRIDC2AG035740.3-E5;constitutive=0;ensembl_end_phase=1;ensembl_phase=1;exon_id=TRIDC2AG035740.3-E5;rank=5
TdAO1-2A	2A	wewseq	exon	387557189	387557276	.	+	.	Parent=transcript:TRIDC2AG035740.8;Name=TRIDC2AG035740.3-E3;constitutive=0;ensembl_end_phase=1;ensembl_phase=0;exon_id=TRIDC2AG035740.3-E3;rank=3
TdAO1-2A	2A	wewseq	exon	387557463	387557609	.	+	.	Parent=transcript:TRIDC2AG035740.8;Name=TRIDC2AG035740.3-E4;constitutive=0;ensembl_end_phase=1;ensembl_phase=1;exon_id=TRIDC2AG035740.3-E4;rank=4
TdAO1-2A	2A	wewseq	exon	387557688	387557828	.	+	.	Parent=transcript:TRIDC2AG035740.8;Name=TRIDC2AG035740.3-E5;constitutive=0;ensembl_end_phase=1;ensembl_phase=1;exon_id=TRIDC2AG035740.3-E5;rank=5
TdAO1-2A	2A	wewseq	exon	387557189	387557276	.	+	.	Parent=transcript:TRIDC2AG035740.9;Name=TRIDC2AG035740.3-E3;constitutive=0;ensembl_end_phase=1;ensembl_phase=0;exon_id=TRIDC2AG035740.3-E3;rank=2
TdAO1-2A	2A	wewseq	exon	387557463	387557609	.	+	.	Parent=transcript:TRIDC2AG035740.9;Name=TRIDC2AG035740.3-E4;constitutive=0;ensembl_end_phase=1;ensembl_phase=1;exon_id=TRIDC2AG035740.3-E4;rank=3
TdAO1-2A	2A	wewseq	exon	387557688	387557828	.	+	.	Parent=transcript:TRIDC2AG035740.9;Name=TRIDC2AG035740.3-E5;constitutive=0;ensembl_end_phase=1;ensembl_phase=1;exon_id=TRIDC2AG035740.3-E5;rank=4
TdAO1-2A	2A	wewseq	exon	387557688	387557828	.	+	.	Parent=transcript:TRIDC2AG035740.11;Name=TRIDC2AG035740.3-E5;constitutive=0;ensembl_end_phase=1;ensembl_phase=1;exon_id=TRIDC2AG035740.3-E5;rank=3
TdAO2-5A	5A	wewseq	exon	595007255	595007292	.	-	.	Parent=transcript:TRIDC5AG059540.1;Name=TRIDC5AG059540.5-E15;constitutive=0;ensembl_end_phase=2;ensembl_phase=0;exon_id=TRIDC5AG059540.5-E15;rank=9
TdAO2-5A	5A	wewseq	exon	595007383	595007503	.	-	.	Parent=transcript:TRIDC5AG059540.1;Name=TRIDC5AG059540.5-E14;constitutive=0;ensembl_end_phase=0;ensembl_phase=2;exon_id=TRIDC5AG059540.5-E14;rank=8
TdAO2-5A	5A	wewseq	exon	595007255	595007292	.	-	.	Parent=transcript:TRIDC5AG059540.2;Name=TRIDC5AG059540.5-E15;constitutive=0;ensembl_end_phase=2;ensembl_phase=0;exon_id=TRIDC5AG059540.5-E15;rank=15
TdAO2-5A	5A	wewseq	exon	595007383	595007503	.	-	.	Parent=transcript:TRIDC5AG059540.2;Name=TRIDC5AG059540.5-E14;constitutive=0;ensembl_end_phase=0;ensembl_phase=2;exon_id=TRIDC5AG059540.5-E14;rank=14
TdAO2-5A	5A	wewseq	exon	595007255	595007292	.	-	.	Parent=transcript:TRIDC5AG059540.3;Name=TRIDC5AG059540.5-E15;constitutive=0;ensembl_end_phase=2;ensembl_phase=0;exon_id=TRIDC5AG059540.5-E15;rank=15
TdAO2-5A	5A	wewseq	exon	595007383	595007503	.	-	.	Parent=transcript:TRIDC5AG059540.3;Name=TRIDC5AG059540.5-E14;constitutive=0;ensembl_end_phase=0;ensembl_phase=2;exon_id=TRIDC5AG059540.5-E14;rank=14
TdAO2-5A	5A	wewseq	mRNA	595007066	595012087	.	-	.	ID=transcript:TRIDC5AG059540.5;Parent=gene:TRIDC5AG059540;biotype=protein_coding;transcript_id=TRIDC5AG059540.5
TdAO2-5A	5A	wewseq	exon	595007066	595007168	.	-	.	Parent=transcript:TRIDC5AG059540.5;Name=TRIDC5AG059540.5-E16;constitutive=0;ensembl_end_phase=0;ensembl_phase=2;exon_id=TRIDC5AG059540.5-E16;rank=16
TdAO2-5A	5A	wewseq	CDS	595007066	595007168	.	-	1	ID=CDS:TRIDC5AG059540.5;Parent=transcript:TRIDC5AG059540.5;protein_id=TRIDC5AG059540.5
TdAO2-5A	5A	wewseq	exon	595007255	595007292	.	-	.	Parent=transcript:TRIDC5AG059540.5;Name=TRIDC5AG059540.5-E15;constitutive=0;ensembl_end_phase=2;ensembl_phase=0;exon_id=TRIDC5AG059540.5-E15;rank=15
TdAO2-5A	5A	wewseq	CDS	595007255	595007292	.	-	0	ID=CDS:TRIDC5AG059540.5;Parent=transcript:TRIDC5AG059540.5;protein_id=TRIDC5AG059540.5
TdAO2-5A	5A	wewseq	exon	595007383	595007503	.	-	.	Parent=transcript:TRIDC5AG059540.5;Name=TRIDC5AG059540.5-E14;constitutive=0;ensembl_end_phase=0;ensembl_phase=2;exon_id=TRIDC5AG059540.5-E14;rank=14
TdAO2-5A	5A	wewseq	CDS	595007383	595007503	.	-	1	ID=CDS:TRIDC5AG059540.5;Parent=transcript:TRIDC5AG059540.5;protein_id=TRIDC5AG059540.5
TdAO2-5A	5A	wewseq	exon	595007591	595007660	.	-	.	Parent=transcript:TRIDC5AG059540.5;Name=TRIDC5AG059540.6-E13;constitutive=0;ensembl_end_phase=2;ensembl_phase=1;exon_id=TRIDC5AG059540.6-E13;rank=13
TdAO2-5A	5A	wewseq	CDS	595007591	595007660	.	-	2	ID=CDS:TRIDC5AG059540.5;Parent=transcript:TRIDC5AG059540.5;protein_id=TRIDC5AG059540.5
TdAO2-5A	5A	wewseq	exon	595007819	595007989	.	-	.	Parent=transcript:TRIDC5AG059540.5;Name=TRIDC5AG059540.6-E12;constitutive=0;ensembl_end_phase=1;ensembl_phase=1;exon_id=TRIDC5AG059540.6-E12;rank=12
TdAO2-5A	5A	wewseq	CDS	595007819	595007989	.	-	2	ID=CDS:TRIDC5AG059540.5;Parent=transcript:TRIDC5AG059540.5;protein_id=TRIDC5AG059540.5
TdAO2-5A	5A	wewseq	exon	595008088	595008262	.	-	.	Parent=transcript:TRIDC5AG059540.5;Name=TRIDC5AG059540.6-E11;constitutive=1;ensembl_end_phase=1;ensembl_phase=0;exon_id=TRIDC5AG059540.6-E11;rank=11
TdAO2-5A	5A	wewseq	CDS	595008088	595008262	.	-	0	ID=CDS:TRIDC5AG059540.5;Parent=transcript:TRIDC5AG059540.5;protein_id=TRIDC5AG059540.5
TdAO2-5A	5A	wewseq	exon	595008358	595008545	.	-	.	Parent=transcript:TRIDC5AG059540.5;Name=TRIDC5AG059540.6-E10;constitutive=1;ensembl_end_phase=0;ensembl_phase=1;exon_id=TRIDC5AG059540.6-E10;rank=10
TdAO2-5A	5A	wewseq	CDS	595008358	595008545	.	-	2	ID=CDS:TRIDC5AG059540.5;Parent=transcript:TRIDC5AG059540.5;protein_id=TRIDC5AG059540.5
TdAO2-5A	5A	wewseq	exon	595008648	595008791	.	-	.	Parent=transcript:TRIDC5AG059540.5;Name=TRIDC5AG059540.6-E9;constitutive=1;ensembl_end_phase=1;ensembl_phase=1;exon_id=TRIDC5AG059540.6-E9;rank=9
TdAO2-5A	5A	wewseq	CDS	595008648	595008791	.	-	2	ID=CDS:TRIDC5AG059540.5;Parent=transcript:TRIDC5AG059540.5;protein_id=TRIDC5AG059540.5
TdAO2-5A	5A	wewseq	exon	595008943	595009006	.	-	.	Parent=transcript:TRIDC5AG059540.5;Name=TRIDC5AG059540.6-E8;constitutive=0;ensembl_end_phase=1;ensembl_phase=0;exon_id=TRIDC5AG059540.6-E8;rank=8
TdAO2-5A	5A	wewseq	CDS	595008943	595009006	.	-	0	ID=CDS:TRIDC5AG059540.5;Parent=transcript:TRIDC5AG059540.5;protein_id=TRIDC5AG059540.5
TdAO2-5A	5A	wewseq	exon	595009087	595009179	.	-	.	Parent=transcript:TRIDC5AG059540.5;Name=TRIDC5AG059540.6-E7;constitutive=0;ensembl_end_phase=0;ensembl_phase=0;exon_id=TRIDC5AG059540.6-E7;rank=7
TdAO2-5A	5A	wewseq	CDS	595009087	595009179	.	-	0	ID=CDS:TRIDC5AG059540.5;Parent=transcript:TRIDC5AG059540.5;protein_id=TRIDC5AG059540.5
TdAO2-5A	5A	wewseq	exon	595009262	595009347	.	-	.	Parent=transcript:TRIDC5AG059540.5;Name=TRIDC5AG059540.6-E6;constitutive=0;ensembl_end_phase=0;ensembl_phase=1;exon_id=TRIDC5AG059540.6-E6;rank=6
TdAO2-5A	5A	wewseq	CDS	595009262	595009347	.	-	2	ID=CDS:TRIDC5AG059540.5;Parent=transcript:TRIDC5AG059540.5;protein_id=TRIDC5AG059540.5
TdAO2-5A	5A	wewseq	exon	595009810	595009950	.	-	.	Parent=transcript:TRIDC5AG059540.5;Name=TRIDC5AG059540.6-E5;constitutive=0;ensembl_end_phase=1;ensembl_phase=1;exon_id=TRIDC5AG059540.6-E5;rank=5
TdAO2-5A	5A	wewseq	CDS	595009810	595009950	.	-	2	ID=CDS:TRIDC5AG059540.5;Parent=transcript:TRIDC5AG059540.5;protein_id=TRIDC5AG059540.5
TdAO2-5A	5A	wewseq	exon	595010043	595010189	.	-	.	Parent=transcript:TRIDC5AG059540.5;Name=TRIDC5AG059540.6-E4;constitutive=0;ensembl_end_phase=1;ensembl_phase=1;exon_id=TRIDC5AG059540.6-E4;rank=4
TdAO2-5A	5A	wewseq	CDS	595010043	595010189	.	-	2	ID=CDS:TRIDC5AG059540.5;Parent=transcript:TRIDC5AG059540.5;protein_id=TRIDC5AG059540.5
TdAO2-5A	5A	wewseq	exon	595010309	595010396	.	-	.	Parent=transcript:TRIDC5AG059540.5;Name=TRIDC5AG059540.6-E3;constitutive=0;ensembl_end_phase=1;ensembl_phase=0;exon_id=TRIDC5AG059540.6-E3;rank=3
TdAO2-5A	5A	wewseq	CDS	595010309	595010396	.	-	0	ID=CDS:TRIDC5AG059540.5;Parent=transcript:TRIDC5AG059540.5;protein_id=TRIDC5AG059540.5
TdAO2-5A	5A	wewseq	exon	595011729	595011881	.	-	.	Parent=transcript:TRIDC5AG059540.5;Name=TRIDC5AG059540.6-E2;constitutive=0;ensembl_end_phase=0;ensembl_phase=0;exon_id=TRIDC5AG059540.6-E2;rank=2
TdAO2-5A	5A	wewseq	CDS	595011729	595011881	.	-	0	ID=CDS:TRIDC5AG059540.5;Parent=transcript:TRIDC5AG059540.5;protein_id=TRIDC5AG059540.5
TdAO2-5A	5A	wewseq	CDS	595011981	595012085	.	-	0	ID=CDS:TRIDC5AG059540.5;Parent=transcript:TRIDC5AG059540.5;protein_id=TRIDC5AG059540.5
TdAO2-5A	5A	wewseq	exon	595011981	595012087	.	-	.	Parent=transcript:TRIDC5AG059540.5;Name=TRIDC5AG059540.5-E1;constitutive=0;ensembl_end_phase=0;ensembl_phase=-1;exon_id=TRIDC5AG059540.5-E1;rank=1
TdAO2-5A	5A	wewseq	five_prime_UTR	595012086	595012087	.	-	.	Parent=transcript:TRIDC5AG059540.5
TdAO2-5B	5B	wewseq	mRNA	595310851	595316943	.	-	.	ID=transcript:TRIDC5BG063710.1;Parent=gene:TRIDC5BG063710;biotype=protein_coding;transcript_id=TRIDC5BG063710.1
TdAO2-5B	5B	wewseq	three_prime_UTR	595310851	595311190	.	-	.	Parent=transcript:TRIDC5BG063710.1
TdAO2-5B	5B	wewseq	exon	595310851	595311293	.	-	.	Parent=transcript:TRIDC5BG063710.1;Name=TRIDC5BG063710.1-E16;constitutive=0;ensembl_end_phase=-1;ensembl_phase=2;exon_id=TRIDC5BG063710.1-E16;rank=16
TdAO2-5B	5B	wewseq	CDS	595311191	595311293	.	-	1	ID=CDS:TRIDC5BG063710.1;Parent=transcript:TRIDC5BG063710.1;protein_id=TRIDC5BG063710.1
TdAO2-5B	5B	wewseq	exon	595311384	595311421	.	-	.	Parent=transcript:TRIDC5BG063710.1;Name=TRIDC5BG063710.5-E16;constitutive=0;ensembl_end_phase=2;ensembl_phase=0;exon_id=TRIDC5BG063710.5-E16;rank=15
TdAO2-5B	5B	wewseq	CDS	595311384	595311421	.	-	0	ID=CDS:TRIDC5BG063710.1;Parent=transcript:TRIDC5BG063710.1;protein_id=TRIDC5BG063710.1
TdAO2-5B	5B	wewseq	exon	595311513	595311633	.	-	.	Parent=transcript:TRIDC5BG063710.1;Name=TRIDC5BG063710.7-E3;constitutive=0;ensembl_end_phase=0;ensembl_phase=2;exon_id=TRIDC5BG063710.7-E3;rank=14
TdAO2-5B	5B	wewseq	CDS	595311513	595311633	.	-	1	ID=CDS:TRIDC5BG063710.1;Parent=transcript:TRIDC5BG063710.1;protein_id=TRIDC5BG063710.1
TdAO2-5B	5B	wewseq	exon	595311723	595311792	.	-	.	Parent=transcript:TRIDC5BG063710.1;Name=TRIDC5BG063710.7-E2;constitutive=0;ensembl_end_phase=2;ensembl_phase=1;exon_id=TRIDC5BG063710.7-E2;rank=13
TdAO2-5B	5B	wewseq	CDS	595311723	595311792	.	-	2	ID=CDS:TRIDC5BG063710.1;Parent=transcript:TRIDC5BG063710.1;protein_id=TRIDC5BG063710.1
TdAO2-5B	5B	wewseq	exon	595311948	595312118	.	-	.	Parent=transcript:TRIDC5BG063710.1;Name=TRIDC5BG063710.6-E7;constitutive=0;ensembl_end_phase=1;ensembl_phase=1;exon_id=TRIDC5BG063710.6-E7;rank=12
TdAO2-5B	5B	wewseq	CDS	595311948	595312118	.	-	2	ID=CDS:TRIDC5BG063710.1;Parent=transcript:TRIDC5BG063710.1;protein_id=TRIDC5BG063710.1
TdAO2-5B	5B	wewseq	exon	595312314	595312488	.	-	.	Parent=transcript:TRIDC5BG063710.1;Name=TRIDC5BG063710.8-E11;constitutive=0;ensembl_end_phase=1;ensembl_phase=0;exon_id=TRIDC5BG063710.8-E11;rank=11
TdAO2-5B	5B	wewseq	CDS	595312314	595312488	.	-	0	ID=CDS:TRIDC5BG063710.1;Parent=transcript:TRIDC5BG063710.1;protein_id=TRIDC5BG063710.1
TdAO2-5B	5B	wewseq	exon	595312583	595312770	.	-	.	Parent=transcript:TRIDC5BG063710.1;Name=TRIDC5BG063710.8-E10;constitutive=0;ensembl_end_phase=0;ensembl_phase=1;exon_id=TRIDC5BG063710.8-E10;rank=10
TdAO2-5B	5B	wewseq	CDS	595312583	595312770	.	-	2	ID=CDS:TRIDC5BG063710.1;Parent=transcript:TRIDC5BG063710.1;protein_id=TRIDC5BG063710.1
TdAO2-5B	5B	wewseq	exon	595312873	595313016	.	-	.	Parent=transcript:TRIDC5BG063710.1;Name=TRIDC5BG063710.8-E9;constitutive=0;ensembl_end_phase=1;ensembl_phase=1;exon_id=TRIDC5BG063710.8-E9;rank=9
TdAO2-5B	5B	wewseq	CDS	595312873	595313016	.	-	2	ID=CDS:TRIDC5BG063710.1;Parent=transcript:TRIDC5BG063710.1;protein_id=TRIDC5BG063710.1
TdAO2-5B	5B	wewseq	exon	595313163	595313226	.	-	.	Parent=transcript:TRIDC5BG063710.1;Name=TRIDC5BG063710.8-E8;constitutive=0;ensembl_end_phase=1;ensembl_phase=0;exon_id=TRIDC5BG063710.8-E8;rank=8
TdAO2-5B	5B	wewseq	CDS	595313163	595313226	.	-	0	ID=CDS:TRIDC5BG063710.1;Parent=transcript:TRIDC5BG063710.1;protein_id=TRIDC5BG063710.1
TdAO2-5B	5B	wewseq	exon	595313306	595313398	.	-	.	Parent=transcript:TRIDC5BG063710.1;Name=TRIDC5BG063710.8-E7;constitutive=0;ensembl_end_phase=0;ensembl_phase=0;exon_id=TRIDC5BG063710.8-E7;rank=7
TdAO2-5B	5B	wewseq	CDS	595313306	595313398	.	-	0	ID=CDS:TRIDC5BG063710.1;Parent=transcript:TRIDC5BG063710.1;protein_id=TRIDC5BG063710.1
TdAO2-5B	5B	wewseq	exon	595313484	595313569	.	-	.	Parent=transcript:TRIDC5BG063710.1;Name=TRIDC5BG063710.8-E6;constitutive=0;ensembl_end_phase=0;ensembl_phase=1;exon_id=TRIDC5BG063710.8-E6;rank=6
TdAO2-5B	5B	wewseq	CDS	595313484	595313569	.	-	2	ID=CDS:TRIDC5BG063710.1;Parent=transcript:TRIDC5BG063710.1;protein_id=TRIDC5BG063710.1
TdAO2-5B	5B	wewseq	exon	595314035	595314175	.	-	.	Parent=transcript:TRIDC5BG063710.1;Name=TRIDC5BG063710.8-E5;constitutive=0;ensembl_end_phase=1;ensembl_phase=1;exon_id=TRIDC5BG063710.8-E5;rank=5
TdAO2-5B	5B	wewseq	CDS	595314035	595314175	.	-	2	ID=CDS:TRIDC5BG063710.1;Parent=transcript:TRIDC5BG063710.1;protein_id=TRIDC5BG063710.1
TdAO2-5B	5B	wewseq	exon	595314278	595314424	.	-	.	Parent=transcript:TRIDC5BG063710.1;Name=TRIDC5BG063710.8-E4;constitutive=0;ensembl_end_phase=1;ensembl_phase=1;exon_id=TRIDC5BG063710.8-E4;rank=4
TdAO2-5B	5B	wewseq	CDS	595314278	595314424	.	-	2	ID=CDS:TRIDC5BG063710.1;Parent=transcript:TRIDC5BG063710.1;protein_id=TRIDC5BG063710.1
TdAO2-5B	5B	wewseq	exon	595314544	595314631	.	-	.	Parent=transcript:TRIDC5BG063710.1;Name=TRIDC5BG063710.5-E4;constitutive=0;ensembl_end_phase=1;ensembl_phase=0;exon_id=TRIDC5BG063710.5-E4;rank=3
TdAO2-5B	5B	wewseq	CDS	595314544	595314631	.	-	0	ID=CDS:TRIDC5BG063710.1;Parent=transcript:TRIDC5BG063710.1;protein_id=TRIDC5BG063710.1
TdAO2-5B	5B	wewseq	exon	595316170	595316322	.	-	.	Parent=transcript:TRIDC5BG063710.1;Name=TRIDC5BG063710.5-E3;constitutive=0;ensembl_end_phase=0;ensembl_phase=0;exon_id=TRIDC5BG063710.5-E3;rank=2
TdAO2-5B	5B	wewseq	CDS	595316170	595316322	.	-	0	ID=CDS:TRIDC5BG063710.1;Parent=transcript:TRIDC5BG063710.1;protein_id=TRIDC5BG063710.1
TdAO2-5B	5B	wewseq	CDS	595316714	595316941	.	-	0	ID=CDS:TRIDC5BG063710.1;Parent=transcript:TRIDC5BG063710.1;protein_id=TRIDC5BG063710.1
TdAO2-5B	5B	wewseq	exon	595316714	595316943	.	-	.	Parent=transcript:TRIDC5BG063710.1;Name=TRIDC5BG063710.1-E1;constitutive=0;ensembl_end_phase=0;ensembl_phase=-1;exon_id=TRIDC5BG063710.1-E1;rank=1
TdAO2-5B	5B	wewseq	five_prime_UTR	595316942	595316943	.	-	.	Parent=transcript:TRIDC5BG063710.1
TdAO3-6B	6B	wewseq	mRNA	125542142	125546232	.	-	.	ID=transcript:TRIDC6BG017930.4;Parent=gene:TRIDC6BG017930;biotype=protein_coding;transcript_id=TRIDC6BG017930.4
TdAO3-6B	6B	wewseq	three_prime_UTR	125542142	125542249	.	-	.	Parent=transcript:TRIDC6BG017930.4
TdAO3-6B	6B	wewseq	exon	125542142	125543264	.	-	.	Parent=transcript:TRIDC6BG017930.4;Name=TRIDC6BG017930.4-E8;constitutive=0;ensembl_end_phase=-1;ensembl_phase=2;exon_id=TRIDC6BG017930.4-E8;rank=8
TdAO3-6B	6B	wewseq	CDS	125542250	125543264	.	-	1	ID=CDS:TRIDC6BG017930.4;Parent=transcript:TRIDC6BG017930.4;protein_id=TRIDC6BG017930.4
TdAO3-6B	6B	wewseq	exon	125543445	125543506	.	-	.	Parent=transcript:TRIDC6BG017930.4;Name=TRIDC6BG017930.1-E7;constitutive=0;ensembl_end_phase=2;ensembl_phase=0;exon_id=TRIDC6BG017930.1-E7;rank=7
TdAO3-6B	6B	wewseq	CDS	125543445	125543506	.	-	0	ID=CDS:TRIDC6BG017930.4;Parent=transcript:TRIDC6BG017930.4;protein_id=TRIDC6BG017930.4
TdAO3-6B	6B	wewseq	exon	125543713	125543793	.	-	.	Parent=transcript:TRIDC6BG017930.4;Name=TRIDC6BG017930.1-E6;constitutive=0;ensembl_end_phase=0;ensembl_phase=0;exon_id=TRIDC6BG017930.1-E6;rank=6
TdAO3-6B	6B	wewseq	CDS	125543713	125543793	.	-	0	ID=CDS:TRIDC6BG017930.4;Parent=transcript:TRIDC6BG017930.4;protein_id=TRIDC6BG017930.4
TdAO3-6B	6B	wewseq	exon	125543939	125543995	.	-	.	Parent=transcript:TRIDC6BG017930.4;Name=TRIDC6BG017930.1-E5;constitutive=0;ensembl_end_phase=0;ensembl_phase=0;exon_id=TRIDC6BG017930.1-E5;rank=5
TdAO3-6B	6B	wewseq	CDS	125543939	125543995	.	-	0	ID=CDS:TRIDC6BG017930.4;Parent=transcript:TRIDC6BG017930.4;protein_id=TRIDC6BG017930.4
TdAO3-6B	6B	wewseq	exon	125544654	125544896	.	-	.	Parent=transcript:TRIDC6BG017930.4;Name=TRIDC6BG017930.1-E4;constitutive=0;ensembl_end_phase=0;ensembl_phase=0;exon_id=TRIDC6BG017930.1-E4;rank=4
TdAO3-6B	6B	wewseq	CDS	125544654	125544896	.	-	0	ID=CDS:TRIDC6BG017930.4;Parent=transcript:TRIDC6BG017930.4;protein_id=TRIDC6BG017930.4
TdAO3-6B	6B	wewseq	exon	125544999	125545353	.	-	.	Parent=transcript:TRIDC6BG017930.4;Name=TRIDC6BG017930.1-E3;constitutive=0;ensembl_end_phase=0;ensembl_phase=2;exon_id=TRIDC6BG017930.1-E3;rank=3
TdAO3-6B	6B	wewseq	CDS	125544999	125545353	.	-	1	ID=CDS:TRIDC6BG017930.4;Parent=transcript:TRIDC6BG017930.4;protein_id=TRIDC6BG017930.4
TdAO3-6B	6B	wewseq	exon	125545829	125545954	.	-	.	Parent=transcript:TRIDC6BG017930.4;Name=TRIDC6BG017930.4-E2;constitutive=0;ensembl_end_phase=2;ensembl_phase=2;exon_id=TRIDC6BG017930.4-E2;rank=2
TdAO3-6B	6B	wewseq	CDS	125545829	125545954	.	-	1	ID=CDS:TRIDC6BG017930.4;Parent=transcript:TRIDC6BG017930.4;protein_id=TRIDC6BG017930.4
TdAO3-6B	6B	wewseq	CDS	125546107	125546231	.	-	0	ID=CDS:TRIDC6BG017930.4;Parent=transcript:TRIDC6BG017930.4;protein_id=TRIDC6BG017930.4
TdAO3-6B	6B	wewseq	exon	125546107	125546232	.	-	.	Parent=transcript:TRIDC6BG017930.4;Name=TRIDC6BG017930.4-E1;constitutive=0;ensembl_end_phase=2;ensembl_phase=-1;exon_id=TRIDC6BG017930.4-E1;rank=1
TdAO3-6B	6B	wewseq	five_prime_UTR	125546232	125546232	.	-	.	Parent=transcript:TRIDC6BG017930.4
TdAO3-6A	6A	wewseq	exon	65721340	65722679	.	-	.	Parent=transcript:TRIDC6AG012870.1;Name=TRIDC6AG012870.2-E8;constitutive=0;ensembl_end_phase=-1;ensembl_phase=2;exon_id=TRIDC6AG012870.2-E8;rank=8
TdAO3-6A	6A	wewseq	mRNA	65721340	65725553	.	-	.	ID=transcript:TRIDC6AG012870.2;Parent=gene:TRIDC6AG012870;biotype=protein_coding;transcript_id=TRIDC6AG012870.2
TdAO3-6A	6A	wewseq	three_prime_UTR	65721340	65721664	.	-	.	Parent=transcript:TRIDC6AG012870.2
TdAO3-6A	6A	wewseq	exon	65721340	65722679	.	-	.	Parent=transcript:TRIDC6AG012870.2;Name=TRIDC6AG012870.2-E8;constitutive=0;ensembl_end_phase=-1;ensembl_phase=2;exon_id=TRIDC6AG012870.2-E8;rank=8
TdAO3-6A	6A	wewseq	CDS	65721665	65722679	.	-	1	ID=CDS:TRIDC6AG012870.2;Parent=transcript:TRIDC6AG012870.2;protein_id=TRIDC6AG012870.2
TdAO3-6A	6A	wewseq	exon	65722878	65722939	.	-	.	Parent=transcript:TRIDC6AG012870.2;Name=TRIDC6AG012870.7-E6;constitutive=0;ensembl_end_phase=2;ensembl_phase=0;exon_id=TRIDC6AG012870.7-E6;rank=7
TdAO3-6A	6A	wewseq	CDS	65722878	65722939	.	-	0	ID=CDS:TRIDC6AG012870.2;Parent=transcript:TRIDC6AG012870.2;protein_id=TRIDC6AG012870.2
TdAO3-6A	6A	wewseq	exon	65723147	65723227	.	-	.	Parent=transcript:TRIDC6AG012870.2;Name=TRIDC6AG012870.7-E5;constitutive=0;ensembl_end_phase=0;ensembl_phase=0;exon_id=TRIDC6AG012870.7-E5;rank=6
TdAO3-6A	6A	wewseq	CDS	65723147	65723227	.	-	0	ID=CDS:TRIDC6AG012870.2;Parent=transcript:TRIDC6AG012870.2;protein_id=TRIDC6AG012870.2
TdAO3-6A	6A	wewseq	exon	65723374	65723430	.	-	.	Parent=transcript:TRIDC6AG012870.2;Name=TRIDC6AG012870.7-E4;constitutive=0;ensembl_end_phase=0;ensembl_phase=0;exon_id=TRIDC6AG012870.7-E4;rank=5
TdAO3-6A	6A	wewseq	CDS	65723374	65723430	.	-	0	ID=CDS:TRIDC6AG012870.2;Parent=transcript:TRIDC6AG012870.2;protein_id=TRIDC6AG012870.2
TdAO3-6A	6A	wewseq	exon	65724093	65724335	.	-	.	Parent=transcript:TRIDC6AG012870.2;Name=TRIDC6AG012870.7-E3;constitutive=0;ensembl_end_phase=0;ensembl_phase=0;exon_id=TRIDC6AG012870.7-E3;rank=4
TdAO3-6A	6A	wewseq	CDS	65724093	65724335	.	-	0	ID=CDS:TRIDC6AG012870.2;Parent=transcript:TRIDC6AG012870.2;protein_id=TRIDC6AG012870.2
TdAO3-6A	6A	wewseq	exon	65724440	65724794	.	-	.	Parent=transcript:TRIDC6AG012870.2;Name=TRIDC6AG012870.7-E2;constitutive=0;ensembl_end_phase=0;ensembl_phase=2;exon_id=TRIDC6AG012870.7-E2;rank=3
TdAO3-6A	6A	wewseq	CDS	65724440	65724794	.	-	1	ID=CDS:TRIDC6AG012870.2;Parent=transcript:TRIDC6AG012870.2;protein_id=TRIDC6AG012870.2
TdAO3-6A	6A	wewseq	CDS	65725171	65725283	.	-	0	ID=CDS:TRIDC6AG012870.2;Parent=transcript:TRIDC6AG012870.2;protein_id=TRIDC6AG012870.2
TdAO3-6A	6A	wewseq	exon	65725171	65725296	.	-	.	Parent=transcript:TRIDC6AG012870.2;Name=TRIDC6AG012870.2-E2;constitutive=0;ensembl_end_phase=2;ensembl_phase=-1;exon_id=TRIDC6AG012870.2-E2;rank=2
TdAO3-6A	6A	wewseq	five_prime_UTR	65725284	65725296	.	-	.	Parent=transcript:TRIDC6AG012870.2
TdAO3-6A	6A	wewseq	exon	65725455	65725553	.	-	.	Parent=transcript:TRIDC6AG012870.2;Name=TRIDC6AG012870.2-E1;constitutive=0;ensembl_end_phase=-1;ensembl_phase=-1;exon_id=TRIDC6AG012870.2-E1;rank=1
TdAO3-6A	6A	wewseq	five_prime_UTR	65725455	65725553	.	-	.	Parent=transcript:TRIDC6AG012870.2
TdAO1-2B	2B	wewseq	mRNA	379015963	379035451	.	+	.	ID=transcript:TRIDC2BG039730.5;Parent=gene:TRIDC2BG039730;biotype=protein_coding;transcript_id=TRIDC2BG039730.5
TdAO1-2B	2B	wewseq	exon	379015963	379016037	.	+	.	Parent=transcript:TRIDC2BG039730.5;Name=TRIDC2BG039730.5-E1;constitutive=0;ensembl_end_phase=0;ensembl_phase=0;exon_id=TRIDC2BG039730.5-E1;rank=1
TdAO1-2B	2B	wewseq	CDS	379015963	379016037	.	+	0	ID=CDS:TRIDC2BG039730.5;Parent=transcript:TRIDC2BG039730.5;protein_id=TRIDC2BG039730.5
TdAO1-2B	2B	wewseq	exon	379016290	379016445	.	+	.	Parent=transcript:TRIDC2BG039730.5;Name=TRIDC2BG039730.3-E2;constitutive=0;ensembl_end_phase=0;ensembl_phase=0;exon_id=TRIDC2BG039730.3-E2;rank=2
TdAO1-2B	2B	wewseq	CDS	379016290	379016445	.	+	0	ID=CDS:TRIDC2BG039730.5;Parent=transcript:TRIDC2BG039730.5;protein_id=TRIDC2BG039730.5
TdAO1-2B	2B	wewseq	exon	379027287	379027374	.	+	.	Parent=transcript:TRIDC2BG039730.5;Name=TRIDC2BG039730.3-E3;constitutive=0;ensembl_end_phase=1;ensembl_phase=0;exon_id=TRIDC2BG039730.3-E3;rank=3
TdAO1-2B	2B	wewseq	CDS	379027287	379027374	.	+	0	ID=CDS:TRIDC2BG039730.5;Parent=transcript:TRIDC2BG039730.5;protein_id=TRIDC2BG039730.5
TdAO1-2B	2B	wewseq	exon	379027561	379027595	.	+	.	Parent=transcript:TRIDC2BG039730.5;Name=TRIDC2BG039730.7-E4;constitutive=0;ensembl_end_phase=0;ensembl_phase=1;exon_id=TRIDC2BG039730.7-E4;rank=4
TdAO1-2B	2B	wewseq	CDS	379027561	379027595	.	+	2	ID=CDS:TRIDC2BG039730.5;Parent=transcript:TRIDC2BG039730.5;protein_id=TRIDC2BG039730.5
TdAO1-2B	2B	wewseq	exon	379029168	379029279	.	+	.	Parent=transcript:TRIDC2BG039730.5;Name=TRIDC2BG039730.7-E5;constitutive=0;ensembl_end_phase=1;ensembl_phase=0;exon_id=TRIDC2BG039730.7-E5;rank=5
TdAO1-2B	2B	wewseq	CDS	379029168	379029279	.	+	0	ID=CDS:TRIDC2BG039730.5;Parent=transcript:TRIDC2BG039730.5;protein_id=TRIDC2BG039730.5
TdAO1-2B	2B	wewseq	exon	379029358	379029498	.	+	.	Parent=transcript:TRIDC2BG039730.5;Name=TRIDC2BG039730.4-E4;constitutive=0;ensembl_end_phase=1;ensembl_phase=1;exon_id=TRIDC2BG039730.4-E4;rank=6
TdAO1-2B	2B	wewseq	CDS	379029358	379029498	.	+	2	ID=CDS:TRIDC2BG039730.5;Parent=transcript:TRIDC2BG039730.5;protein_id=TRIDC2BG039730.5
TdAO1-2B	2B	wewseq	exon	379031145	379031230	.	+	.	Parent=transcript:TRIDC2BG039730.5;Name=TRIDC2BG039730.3-E4;constitutive=0;ensembl_end_phase=0;ensembl_phase=1;exon_id=TRIDC2BG039730.3-E4;rank=7
TdAO1-2B	2B	wewseq	CDS	379031145	379031230	.	+	2	ID=CDS:TRIDC2BG039730.5;Parent=transcript:TRIDC2BG039730.5;protein_id=TRIDC2BG039730.5
TdAO1-2B	2B	wewseq	exon	379031325	379031417	.	+	.	Parent=transcript:TRIDC2BG039730.5;Name=TRIDC2BG039730.3-E5;constitutive=0;ensembl_end_phase=0;ensembl_phase=0;exon_id=TRIDC2BG039730.3-E5;rank=8
TdAO1-2B	2B	wewseq	CDS	379031325	379031417	.	+	0	ID=CDS:TRIDC2BG039730.5;Parent=transcript:TRIDC2BG039730.5;protein_id=TRIDC2BG039730.5
TdAO1-2B	2B	wewseq	exon	379031509	379031572	.	+	.	Parent=transcript:TRIDC2BG039730.5;Name=TRIDC2BG039730.3-E6;constitutive=0;ensembl_end_phase=1;ensembl_phase=0;exon_id=TRIDC2BG039730.3-E6;rank=9
TdAO1-2B	2B	wewseq	CDS	379031509	379031572	.	+	0	ID=CDS:TRIDC2BG039730.5;Parent=transcript:TRIDC2BG039730.5;protein_id=TRIDC2BG039730.5
TdAO1-2B	2B	wewseq	exon	379031753	379031896	.	+	.	Parent=transcript:TRIDC2BG039730.5;Name=TRIDC2BG039730.4-E8;constitutive=0;ensembl_end_phase=1;ensembl_phase=1;exon_id=TRIDC2BG039730.4-E8;rank=10
TdAO1-2B	2B	wewseq	CDS	379031753	379031896	.	+	2	ID=CDS:TRIDC2BG039730.5;Parent=transcript:TRIDC2BG039730.5;protein_id=TRIDC2BG039730.5
TdAO1-2B	2B	wewseq	exon	379031992	379032179	.	+	.	Parent=transcript:TRIDC2BG039730.5;Name=TRIDC2BG039730.4-E9;constitutive=0;ensembl_end_phase=0;ensembl_phase=1;exon_id=TRIDC2BG039730.4-E9;rank=11
TdAO1-2B	2B	wewseq	CDS	379031992	379032179	.	+	2	ID=CDS:TRIDC2BG039730.5;Parent=transcript:TRIDC2BG039730.5;protein_id=TRIDC2BG039730.5
TdAO1-2B	2B	wewseq	exon	379032265	379032439	.	+	.	Parent=transcript:TRIDC2BG039730.5;Name=TRIDC2BG039730.8-E7;constitutive=0;ensembl_end_phase=1;ensembl_phase=0;exon_id=TRIDC2BG039730.8-E7;rank=12
TdAO1-2B	2B	wewseq	CDS	379032265	379032439	.	+	0	ID=CDS:TRIDC2BG039730.5;Parent=transcript:TRIDC2BG039730.5;protein_id=TRIDC2BG039730.5
TdAO1-2B	2B	wewseq	exon	379032509	379032679	.	+	.	Parent=transcript:TRIDC2BG039730.5;Name=TRIDC2BG039730.8-E8;constitutive=0;ensembl_end_phase=1;ensembl_phase=1;exon_id=TRIDC2BG039730.8-E8;rank=13
TdAO1-2B	2B	wewseq	CDS	379032509	379032679	.	+	2	ID=CDS:TRIDC2BG039730.5;Parent=transcript:TRIDC2BG039730.5;protein_id=TRIDC2BG039730.5
TdAO1-2B	2B	wewseq	exon	379032927	379032996	.	+	.	Parent=transcript:TRIDC2BG039730.5;Name=TRIDC2BG039730.8-E9;constitutive=0;ensembl_end_phase=2;ensembl_phase=1;exon_id=TRIDC2BG039730.8-E9;rank=14
TdAO1-2B	2B	wewseq	CDS	379032927	379032996	.	+	2	ID=CDS:TRIDC2BG039730.5;Parent=transcript:TRIDC2BG039730.5;protein_id=TRIDC2BG039730.5
TdAO1-2B	2B	wewseq	exon	379033088	379033208	.	+	.	Parent=transcript:TRIDC2BG039730.5;Name=TRIDC2BG039730.8-E10;constitutive=0;ensembl_end_phase=0;ensembl_phase=2;exon_id=TRIDC2BG039730.8-E10;rank=15
TdAO1-2B	2B	wewseq	CDS	379033088	379033208	.	+	1	ID=CDS:TRIDC2BG039730.5;Parent=transcript:TRIDC2BG039730.5;protein_id=TRIDC2BG039730.5
TdAO1-2B	2B	wewseq	exon	379033290	379033327	.	+	.	Parent=transcript:TRIDC2BG039730.5;Name=TRIDC2BG039730.8-E11;constitutive=0;ensembl_end_phase=2;ensembl_phase=0;exon_id=TRIDC2BG039730.8-E11;rank=16
TdAO1-2B	2B	wewseq	CDS	379033290	379033327	.	+	0	ID=CDS:TRIDC2BG039730.5;Parent=transcript:TRIDC2BG039730.5;protein_id=TRIDC2BG039730.5
TdAO1-2B	2B	wewseq	exon	379035349	379035451	.	+	.	Parent=transcript:TRIDC2BG039730.5;Name=TRIDC2BG039730.5-E17;constitutive=0;ensembl_end_phase=0;ensembl_phase=2;exon_id=TRIDC2BG039730.5-E17;rank=17
TdAO1-2B	2B	wewseq	CDS	379035349	379035451	.	+	1	ID=CDS:TRIDC2BG039730.5;Parent=transcript:TRIDC2BG039730.5;protein_id=TRIDC2BG039730.5
TdAO1-2B	2B	wewseq	exon	379035349	379035451	.	+	.	Parent=transcript:TRIDC2BG039730.6;Name=TRIDC2BG039730.5-E17;constitutive=0;ensembl_end_phase=0;ensembl_phase=2;exon_id=TRIDC2BG039730.5-E17;rank=17
AeAO1-6D	6D	PGSB	mRNA	77387240	77391383	.	-	.	ID=transcript:AET6Gv20255600.4;Parent=gene:AET6Gv20255600;biotype=protein_coding;transcript_id=AET6Gv20255600.4
AeAO1-6D	6D	PGSB	three_prime_UTR	77387240	77387707	.	-	.	Parent=transcript:AET6Gv20255600.4
AeAO1-6D	6D	PGSB	exon	77387240	77388722	.	-	.	Parent=transcript:AET6Gv20255600.4;Name=AET6Gv20255600.4-E7;constitutive=0;ensembl_end_phase=-1;ensembl_phase=2;exon_id=AET6Gv20255600.4-E7;rank=7
AeAO1-6D	6D	PGSB	CDS	77387708	77388722	.	-	1	ID=CDS:AET6Gv20255600.4;Parent=transcript:AET6Gv20255600.4;protein_id=AET6Gv20255600.4
AeAO1-6D	6D	PGSB	exon	77388922	77388983	.	-	.	Parent=transcript:AET6Gv20255600.4;Name=AET6Gv20255600.3-E7;constitutive=0;ensembl_end_phase=2;ensembl_phase=0;exon_id=AET6Gv20255600.3-E7;rank=6
AeAO1-6D	6D	PGSB	CDS	77388922	77388983	.	-	0	ID=CDS:AET6Gv20255600.4;Parent=transcript:AET6Gv20255600.4;protein_id=AET6Gv20255600.4
AeAO1-6D	6D	PGSB	exon	77389191	77389271	.	-	.	Parent=transcript:AET6Gv20255600.4;Name=AET6Gv20255600.3-E6;constitutive=0;ensembl_end_phase=0;ensembl_phase=0;exon_id=AET6Gv20255600.3-E6;rank=5
AeAO1-6D	6D	PGSB	CDS	77389191	77389271	.	-	0	ID=CDS:AET6Gv20255600.4;Parent=transcript:AET6Gv20255600.4;protein_id=AET6Gv20255600.4
AeAO1-6D	6D	PGSB	exon	77389419	77389475	.	-	.	Parent=transcript:AET6Gv20255600.4;Name=AET6Gv20255600.3-E5;constitutive=0;ensembl_end_phase=0;ensembl_phase=0;exon_id=AET6Gv20255600.3-E5;rank=4
AeAO1-6D	6D	PGSB	CDS	77389419	77389475	.	-	0	ID=CDS:AET6Gv20255600.4;Parent=transcript:AET6Gv20255600.4;protein_id=AET6Gv20255600.4
AeAO1-6D	6D	PGSB	exon	77390091	77390333	.	-	.	Parent=transcript:AET6Gv20255600.4;Name=AET6Gv20255600.3-E4;constitutive=0;ensembl_end_phase=0;ensembl_phase=0;exon_id=AET6Gv20255600.3-E4;rank=3
AeAO1-6D	6D	PGSB	CDS	77390091	77390333	.	-	0	ID=CDS:AET6Gv20255600.4;Parent=transcript:AET6Gv20255600.4;protein_id=AET6Gv20255600.4
AeAO1-6D	6D	PGSB	exon	77390436	77390790	.	-	.	Parent=transcript:AET6Gv20255600.4;Name=AET6Gv20255600.3-E3;constitutive=0;ensembl_end_phase=0;ensembl_phase=2;exon_id=AET6Gv20255600.3-E3;rank=2
AeAO1-6D	6D	PGSB	CDS	77390436	77390790	.	-	1	ID=CDS:AET6Gv20255600.4;Parent=transcript:AET6Gv20255600.4;protein_id=AET6Gv20255600.4
AeAO1-6D	6D	PGSB	exon	77391169	77391383	.	-	.	Parent=transcript:AET6Gv20255600.4;Name=AET6Gv20255600.4-E1;constitutive=0;ensembl_end_phase=2;ensembl_phase=0;exon_id=AET6Gv20255600.4-E1;rank=1
AeAO1-6D	6D	PGSB	CDS	77391169	77391383	.	-	0	ID=CDS:AET6Gv20255600.4;Parent=transcript:AET6Gv20255600.4;protein_id=AET6Gv20255600.4
AeAO1-5D	5D	PGSB	exon	490417807	490417845	.	-	.	Parent=transcript:AET5Gv20944100.11;Name=AET5Gv20944100.16-E15;constitutive=0;ensembl_end_phase=0;ensembl_phase=0;exon_id=AET5Gv20944100.16-E15;rank=8
AeAO1-5D	5D	PGSB	mRNA	490417699	490423019	.	-	.	ID=transcript:AET5Gv20944100.16;Parent=gene:AET5Gv20944100;biotype=protein_coding;transcript_id=AET5Gv20944100.16
AeAO1-5D	5D	PGSB	three_prime_UTR	490417699	490417709	.	-	.	Parent=transcript:AET5Gv20944100.16
AeAO1-5D	5D	PGSB	exon	490417699	490417724	.	-	.	Parent=transcript:AET5Gv20944100.16;Name=AET5Gv20944100.16-E16;constitutive=0;ensembl_end_phase=-1;ensembl_phase=0;exon_id=AET5Gv20944100.16-E16;rank=16
AeAO1-5D	5D	PGSB	CDS	490417710	490417724	.	-	0	ID=CDS:AET5Gv20944100.16;Parent=transcript:AET5Gv20944100.16;protein_id=AET5Gv20944100.16
AeAO1-5D	5D	PGSB	exon	490417807	490417845	.	-	.	Parent=transcript:AET5Gv20944100.16;Name=AET5Gv20944100.16-E15;constitutive=0;ensembl_end_phase=0;ensembl_phase=0;exon_id=AET5Gv20944100.16-E15;rank=15
AeAO1-5D	5D	PGSB	CDS	490417807	490417845	.	-	0	ID=CDS:AET5Gv20944100.16;Parent=transcript:AET5Gv20944100.16;protein_id=AET5Gv20944100.16
AeAO1-5D	5D	PGSB	exon	490417935	490418055	.	-	.	Parent=transcript:AET5Gv20944100.16;Name=AET5Gv20944100.3-E14;constitutive=0;ensembl_end_phase=0;ensembl_phase=2;exon_id=AET5Gv20944100.3-E14;rank=14
AeAO1-5D	5D	PGSB	CDS	490417935	490418055	.	-	1	ID=CDS:AET5Gv20944100.16;Parent=transcript:AET5Gv20944100.16;protein_id=AET5Gv20944100.16
AeAO1-5D	5D	PGSB	exon	490418143	490418212	.	-	.	Parent=transcript:AET5Gv20944100.16;Name=AET5Gv20944100.3-E13;constitutive=0;ensembl_end_phase=2;ensembl_phase=1;exon_id=AET5Gv20944100.3-E13;rank=13
AeAO1-5D	5D	PGSB	CDS	490418143	490418212	.	-	2	ID=CDS:AET5Gv20944100.16;Parent=transcript:AET5Gv20944100.16;protein_id=AET5Gv20944100.16
AeAO1-5D	5D	PGSB	exon	490418375	490418545	.	-	.	Parent=transcript:AET5Gv20944100.16;Name=AET5Gv20944100.3-E12;constitutive=0;ensembl_end_phase=1;ensembl_phase=1;exon_id=AET5Gv20944100.3-E12;rank=12
AeAO1-5D	5D	PGSB	CDS	490418375	490418545	.	-	2	ID=CDS:AET5Gv20944100.16;Parent=transcript:AET5Gv20944100.16;protein_id=AET5Gv20944100.16
AeAO1-5D	5D	PGSB	exon	490418636	490418810	.	-	.	Parent=transcript:AET5Gv20944100.16;Name=AET5Gv20944100.3-E11;constitutive=0;ensembl_end_phase=1;ensembl_phase=0;exon_id=AET5Gv20944100.3-E11;rank=11
AeAO1-5D	5D	PGSB	CDS	490418636	490418810	.	-	0	ID=CDS:AET5Gv20944100.16;Parent=transcript:AET5Gv20944100.16;protein_id=AET5Gv20944100.16
AeAO1-5D	5D	PGSB	exon	490418906	490419093	.	-	.	Parent=transcript:AET5Gv20944100.16;Name=AET5Gv20944100.3-E10;constitutive=0;ensembl_end_phase=0;ensembl_phase=1;exon_id=AET5Gv20944100.3-E10;rank=10
AeAO1-5D	5D	PGSB	CDS	490418906	490419093	.	-	2	ID=CDS:AET5Gv20944100.16;Parent=transcript:AET5Gv20944100.16;protein_id=AET5Gv20944100.16
AeAO1-5D	5D	PGSB	exon	490419196	490419339	.	-	.	Parent=transcript:AET5Gv20944100.16;Name=AET5Gv20944100.10-E2;constitutive=0;ensembl_end_phase=1;ensembl_phase=1;exon_id=AET5Gv20944100.10-E2;rank=9
AeAO1-5D	5D	PGSB	CDS	490419196	490419339	.	-	2	ID=CDS:AET5Gv20944100.16;Parent=transcript:AET5Gv20944100.16;protein_id=AET5Gv20944100.16
AeAO1-5D	5D	PGSB	exon	490419486	490419518	.	-	.	Parent=transcript:AET5Gv20944100.16;Name=AET5Gv20944100.16-E8;constitutive=0;ensembl_end_phase=1;ensembl_phase=1;exon_id=AET5Gv20944100.16-E8;rank=8
AeAO1-5D	5D	PGSB	CDS	490419486	490419518	.	-	2	ID=CDS:AET5Gv20944100.16;Parent=transcript:AET5Gv20944100.16;protein_id=AET5Gv20944100.16
AeAO1-5D	5D	PGSB	exon	490419651	490419723	.	-	.	Parent=transcript:AET5Gv20944100.16;Name=AET5Gv20944100.16-E7;constitutive=0;ensembl_end_phase=1;ensembl_phase=0;exon_id=AET5Gv20944100.16-E7;rank=7
AeAO1-5D	5D	PGSB	CDS	490419651	490419723	.	-	0	ID=CDS:AET5Gv20944100.16;Parent=transcript:AET5Gv20944100.16;protein_id=AET5Gv20944100.16
AeAO1-5D	5D	PGSB	exon	490419811	490419896	.	-	.	Parent=transcript:AET5Gv20944100.16;Name=AET5Gv20944100.17-E6;constitutive=0;ensembl_end_phase=0;ensembl_phase=1;exon_id=AET5Gv20944100.17-E6;rank=6
AeAO1-5D	5D	PGSB	CDS	490419811	490419896	.	-	2	ID=CDS:AET5Gv20944100.16;Parent=transcript:AET5Gv20944100.16;protein_id=AET5Gv20944100.16
AeAO1-5D	5D	PGSB	exon	490420089	490420229	.	-	.	Parent=transcript:AET5Gv20944100.16;Name=AET5Gv20944100.17-E5;constitutive=0;ensembl_end_phase=1;ensembl_phase=1;exon_id=AET5Gv20944100.17-E5;rank=5
AeAO1-5D	5D	PGSB	CDS	490420089	490420229	.	-	2	ID=CDS:AET5Gv20944100.16;Parent=transcript:AET5Gv20944100.16;protein_id=AET5Gv20944100.16
AeAO1-5D	5D	PGSB	exon	490420324	490420470	.	-	.	Parent=transcript:AET5Gv20944100.16;Name=AET5Gv20944100.17-E4;constitutive=0;ensembl_end_phase=1;ensembl_phase=1;exon_id=AET5Gv20944100.17-E4;rank=4
AeAO1-5D	5D	PGSB	CDS	490420324	490420470	.	-	2	ID=CDS:AET5Gv20944100.16;Parent=transcript:AET5Gv20944100.16;protein_id=AET5Gv20944100.16
AeAO1-5D	5D	PGSB	exon	490420591	490420678	.	-	.	Parent=transcript:AET5Gv20944100.16;Name=AET5Gv20944100.17-E3;constitutive=0;ensembl_end_phase=1;ensembl_phase=0;exon_id=AET5Gv20944100.17-E3;rank=3
AeAO1-5D	5D	PGSB	CDS	490420591	490420678	.	-	0	ID=CDS:AET5Gv20944100.16;Parent=transcript:AET5Gv20944100.16;protein_id=AET5Gv20944100.16
AeAO1-5D	5D	PGSB	exon	490422127	490422279	.	-	.	Parent=transcript:AET5Gv20944100.16;Name=AET5Gv20944100.17-E2;constitutive=0;ensembl_end_phase=0;ensembl_phase=0;exon_id=AET5Gv20944100.17-E2;rank=2
AeAO1-5D	5D	PGSB	CDS	490422127	490422279	.	-	0	ID=CDS:AET5Gv20944100.16;Parent=transcript:AET5Gv20944100.16;protein_id=AET5Gv20944100.16
AeAO1-5D	5D	PGSB	exon	490422672	490423019	.	-	.	Parent=transcript:AET5Gv20944100.16;Name=AET5Gv20944100.16-E1;constitutive=0;ensembl_end_phase=0;ensembl_phase=0;exon_id=AET5Gv20944100.16-E1;rank=1
AeAO1-5D	5D	PGSB	CDS	490422672	490423019	.	-	0	ID=CDS:AET5Gv20944100.16;Parent=transcript:AET5Gv20944100.16;protein_id=AET5Gv20944100.16
AeAO1-2D	2D	PGSB	mRNA	307196108	307205468	.	+	.	ID=transcript:AET2Gv20575200.5;Parent=gene:AET2Gv20575200;biotype=protein_coding;transcript_id=AET2Gv20575200.5
AeAO1-2D	2D	PGSB	five_prime_UTR	307196108	307196128	.	+	.	Parent=transcript:AET2Gv20575200.5
AeAO1-2D	2D	PGSB	exon	307196108	307196203	.	+	.	Parent=transcript:AET2Gv20575200.5;Name=AET2Gv20575200.6-E1;constitutive=0;ensembl_end_phase=0;ensembl_phase=-1;exon_id=AET2Gv20575200.6-E1;rank=1
AeAO1-2D	2D	PGSB	CDS	307196129	307196203	.	+	0	ID=CDS:AET2Gv20575200.5;Parent=transcript:AET2Gv20575200.5;protein_id=AET2Gv20575200.5
AeAO1-2D	2D	PGSB	exon	307196455	307196610	.	+	.	Parent=transcript:AET2Gv20575200.5;Name=AET2Gv20575200.7-E2;constitutive=0;ensembl_end_phase=0;ensembl_phase=0;exon_id=AET2Gv20575200.7-E2;rank=2
AeAO1-2D	2D	PGSB	CDS	307196455	307196610	.	+	0	ID=CDS:AET2Gv20575200.5;Parent=transcript:AET2Gv20575200.5;protein_id=AET2Gv20575200.5
AeAO1-2D	2D	PGSB	exon	307197935	307198022	.	+	.	Parent=transcript:AET2Gv20575200.5;Name=AET2Gv20575200.7-E3;constitutive=0;ensembl_end_phase=1;ensembl_phase=0;exon_id=AET2Gv20575200.7-E3;rank=3
AeAO1-2D	2D	PGSB	CDS	307197935	307198022	.	+	0	ID=CDS:AET2Gv20575200.5;Parent=transcript:AET2Gv20575200.5;protein_id=AET2Gv20575200.5
AeAO1-2D	2D	PGSB	exon	307198208	307198354	.	+	.	Parent=transcript:AET2Gv20575200.5;Name=AET2Gv20575200.7-E4;constitutive=0;ensembl_end_phase=1;ensembl_phase=1;exon_id=AET2Gv20575200.7-E4;rank=4
AeAO1-2D	2D	PGSB	CDS	307198208	307198354	.	+	2	ID=CDS:AET2Gv20575200.5;Parent=transcript:AET2Gv20575200.5;protein_id=AET2Gv20575200.5
AeAO1-2D	2D	PGSB	exon	307198433	307198573	.	+	.	Parent=transcript:AET2Gv20575200.5;Name=AET2Gv20575200.7-E5;constitutive=0;ensembl_end_phase=1;ensembl_phase=1;exon_id=AET2Gv20575200.7-E5;rank=5
AeAO1-2D	2D	PGSB	CDS	307198433	307198573	.	+	2	ID=CDS:AET2Gv20575200.5;Parent=transcript:AET2Gv20575200.5;protein_id=AET2Gv20575200.5
AeAO1-2D	2D	PGSB	exon	307200132	307200217	.	+	.	Parent=transcript:AET2Gv20575200.5;Name=AET2Gv20575200.7-E6;constitutive=0;ensembl_end_phase=0;ensembl_phase=1;exon_id=AET2Gv20575200.7-E6;rank=6
AeAO1-2D	2D	PGSB	CDS	307200132	307200217	.	+	2	ID=CDS:AET2Gv20575200.5;Parent=transcript:AET2Gv20575200.5;protein_id=AET2Gv20575200.5
AeAO1-2D	2D	PGSB	exon	307200309	307200401	.	+	.	Parent=transcript:AET2Gv20575200.5;Name=AET2Gv20575200.7-E7;constitutive=0;ensembl_end_phase=0;ensembl_phase=0;exon_id=AET2Gv20575200.7-E7;rank=7
AeAO1-2D	2D	PGSB	CDS	307200309	307200401	.	+	0	ID=CDS:AET2Gv20575200.5;Parent=transcript:AET2Gv20575200.5;protein_id=AET2Gv20575200.5
AeAO1-2D	2D	PGSB	exon	307200493	307200556	.	+	.	Parent=transcript:AET2Gv20575200.5;Name=AET2Gv20575200.7-E8;constitutive=0;ensembl_end_phase=1;ensembl_phase=0;exon_id=AET2Gv20575200.7-E8;rank=8
AeAO1-2D	2D	PGSB	CDS	307200493	307200556	.	+	0	ID=CDS:AET2Gv20575200.5;Parent=transcript:AET2Gv20575200.5;protein_id=AET2Gv20575200.5
AeAO1-2D	2D	PGSB	exon	307200737	307200880	.	+	.	Parent=transcript:AET2Gv20575200.5;Name=AET2Gv20575200.7-E9;constitutive=0;ensembl_end_phase=1;ensembl_phase=1;exon_id=AET2Gv20575200.7-E9;rank=9
AeAO1-2D	2D	PGSB	CDS	307200737	307200880	.	+	2	ID=CDS:AET2Gv20575200.5;Parent=transcript:AET2Gv20575200.5;protein_id=AET2Gv20575200.5
AeAO1-2D	2D	PGSB	exon	307200975	307201162	.	+	.	Parent=transcript:AET2Gv20575200.5;Name=AET2Gv20575200.1-E9;constitutive=0;ensembl_end_phase=0;ensembl_phase=1;exon_id=AET2Gv20575200.1-E9;rank=10
AeAO1-2D	2D	PGSB	CDS	307200975	307201162	.	+	2	ID=CDS:AET2Gv20575200.5;Parent=transcript:AET2Gv20575200.5;protein_id=AET2Gv20575200.5
AeAO1-2D	2D	PGSB	exon	307201248	307201422	.	+	.	Parent=transcript:AET2Gv20575200.5;Name=AET2Gv20575200.1-E10;constitutive=0;ensembl_end_phase=1;ensembl_phase=0;exon_id=AET2Gv20575200.1-E10;rank=11
AeAO1-2D	2D	PGSB	CDS	307201248	307201422	.	+	0	ID=CDS:AET2Gv20575200.5;Parent=transcript:AET2Gv20575200.5;protein_id=AET2Gv20575200.5
AeAO1-2D	2D	PGSB	exon	307201492	307201662	.	+	.	Parent=transcript:AET2Gv20575200.5;Name=AET2Gv20575200.14-E3;constitutive=0;ensembl_end_phase=1;ensembl_phase=1;exon_id=AET2Gv20575200.14-E3;rank=12
AeAO1-2D	2D	PGSB	CDS	307201492	307201662	.	+	2	ID=CDS:AET2Gv20575200.5;Parent=transcript:AET2Gv20575200.5;protein_id=AET2Gv20575200.5
AeAO1-2D	2D	PGSB	exon	307201903	307201972	.	+	.	Parent=transcript:AET2Gv20575200.5;Name=AET2Gv20575200.14-E4;constitutive=0;ensembl_end_phase=2;ensembl_phase=1;exon_id=AET2Gv20575200.14-E4;rank=13
AeAO1-2D	2D	PGSB	CDS	307201903	307201972	.	+	2	ID=CDS:AET2Gv20575200.5;Parent=transcript:AET2Gv20575200.5;protein_id=AET2Gv20575200.5
AeAO1-2D	2D	PGSB	exon	307202064	307202318	.	+	.	Parent=transcript:AET2Gv20575200.5;Name=AET2Gv20575200.5-E14;constitutive=0;ensembl_end_phase=2;ensembl_phase=2;exon_id=AET2Gv20575200.5-E14;rank=14
AeAO1-2D	2D	PGSB	CDS	307202064	307202318	.	+	1	ID=CDS:AET2Gv20575200.5;Parent=transcript:AET2Gv20575200.5;protein_id=AET2Gv20575200.5
AeAO1-2D	2D	PGSB	exon	307205408	307205468	.	+	.	Parent=transcript:AET2Gv20575200.5;Name=AET2Gv20575200.5-E15;constitutive=0;ensembl_end_phase=0;ensembl_phase=2;exon_id=AET2Gv20575200.5-E15;rank=15
AeAO1-2D	2D	PGSB	CDS	307205408	307205468	.	+	1	ID=CDS:AET2Gv20575200.5;Parent=transcript:AET2Gv20575200.5;protein_id=AET2Gv20575200.5
TuAO1-2A	Tu2	IGDB_Final	mRNA	378113184	378121644	.	+	.	ID=TuG1812G0200002736.01.T03;Name=TuG1812G0200002736.01.T03;Parent=TuG1812G0200002736.01;
TuAO1-2A	Tu2	IGDB_Final	exon	378113184	378113383	.	+	-1	ID=exon284967;Name=exon284967;Parent=TuG1812G0200002736.01.T03
TuAO1-2A	Tu2	IGDB_Final	exon	378113635	378113790	.	+	0	ID=exon284953;Name=exon284953;Parent=TuG1812G0200002736.01.T03
TuAO1-2A	Tu2	IGDB_Final	exon	378115122	378115209	.	+	0	ID=exon284954;Name=exon284954;Parent=TuG1812G0200002736.01.T03
TuAO1-2A	Tu2	IGDB_Final	exon	378115396	378115542	.	+	1	ID=exon284968;Name=exon284968;Parent=TuG1812G0200002736.01.T03
TuAO1-2A	Tu2	IGDB_Final	exon	378115621	378115761	.	+	1	ID=exon284955;Name=exon284955;Parent=TuG1812G0200002736.01.T03
TuAO1-2A	Tu2	IGDB_Final	exon	378117255	378117340	.	+	1	ID=exon284956;Name=exon284956;Parent=TuG1812G0200002736.01.T03
TuAO1-2A	Tu2	IGDB_Final	exon	378117432	378117524	.	+	0	ID=exon284957;Name=exon284957;Parent=TuG1812G0200002736.01.T03
TuAO1-2A	Tu2	IGDB_Final	exon	378117616	378117679	.	+	0	ID=exon284958;Name=exon284958;Parent=TuG1812G0200002736.01.T03
TuAO1-2A	Tu2	IGDB_Final	exon	378117860	378118003	.	+	1	ID=exon284959;Name=exon284959;Parent=TuG1812G0200002736.01.T03
TuAO1-2A	Tu2	IGDB_Final	exon	378118099	378118286	.	+	1	ID=exon284960;Name=exon284960;Parent=TuG1812G0200002736.01.T03
TuAO1-2A	Tu2	IGDB_Final	exon	378118372	378118546	.	+	0	ID=exon284961;Name=exon284961;Parent=TuG1812G0200002736.01.T03
TuAO1-2A	Tu2	IGDB_Final	exon	378118616	378118786	.	+	1	ID=exon284962;Name=exon284962;Parent=TuG1812G0200002736.01.T03
TuAO1-2A	Tu2	IGDB_Final	exon	378119037	378119106	.	+	1	ID=exon284963;Name=exon284963;Parent=TuG1812G0200002736.01.T03
TuAO1-2A	Tu2	IGDB_Final	exon	378119198	378119318	.	+	2	ID=exon284964;Name=exon284964;Parent=TuG1812G0200002736.01.T03
TuAO1-2A	Tu2	IGDB_Final	exon	378119415	378119452	.	+	0	ID=exon284965;Name=exon284965;Parent=TuG1812G0200002736.01.T03
TuAO1-2A	Tu2	IGDB_Final	exon	378119567	378119697	.	+	2	ID=exon284969;Name=exon284969;Parent=TuG1812G0200002736.01.T03
TuAO1-2A	Tu2	IGDB_Final	exon	378121576	378121644	.	+	1	ID=exon284970;Name=exon284970;Parent=TuG1812G0200002736.01.T03
TuAO1-2A	Tu2	IGDB_Final	start_codon	378113309	378113311	.	+	.	Parent=TuG1812G0200002736.01.T03
TuAO1-2A	Tu2	IGDB_Final	CDS	378113309	378113383	.	+	-1	ID=cds284967;Name=cds284967;Parent=TuG1812G0200002736.01.T03
TuAO1-2A	Tu2	IGDB_Final	CDS	378113635	378113790	.	+	0	ID=cds284953;Name=cds284953;Parent=TuG1812G0200002736.01.T03
TuAO1-2A	Tu2	IGDB_Final	CDS	378115122	378115209	.	+	0	ID=cds284954;Name=cds284954;Parent=TuG1812G0200002736.01.T03
TuAO1-2A	Tu2	IGDB_Final	CDS	378115396	378115542	.	+	1	ID=cds284968;Name=cds284968;Parent=TuG1812G0200002736.01.T03
TuAO1-2A	Tu2	IGDB_Final	CDS	378115621	378115761	.	+	1	ID=cds284955;Name=cds284955;Parent=TuG1812G0200002736.01.T03
TuAO1-2A	Tu2	IGDB_Final	CDS	378117255	378117340	.	+	1	ID=cds284956;Name=cds284956;Parent=TuG1812G0200002736.01.T03
TuAO1-2A	Tu2	IGDB_Final	CDS	378117432	378117524	.	+	0	ID=cds284957;Name=cds284957;Parent=TuG1812G0200002736.01.T03
TuAO1-2A	Tu2	IGDB_Final	CDS	378117616	378117679	.	+	0	ID=cds284958;Name=cds284958;Parent=TuG1812G0200002736.01.T03
TuAO1-2A	Tu2	IGDB_Final	CDS	378117860	378118003	.	+	1	ID=cds284959;Name=cds284959;Parent=TuG1812G0200002736.01.T03
TuAO1-2A	Tu2	IGDB_Final	CDS	378118099	378118286	.	+	1	ID=cds284960;Name=cds284960;Parent=TuG1812G0200002736.01.T03
TuAO1-2A	Tu2	IGDB_Final	CDS	378118372	378118546	.	+	0	ID=cds284961;Name=cds284961;Parent=TuG1812G0200002736.01.T03
TuAO1-2A	Tu2	IGDB_Final	CDS	378118616	378118786	.	+	1	ID=cds284962;Name=cds284962;Parent=TuG1812G0200002736.01.T03
TuAO1-2A	Tu2	IGDB_Final	CDS	378119037	378119106	.	+	1	ID=cds284963;Name=cds284963;Parent=TuG1812G0200002736.01.T03
TuAO1-2A	Tu2	IGDB_Final	CDS	378119198	378119318	.	+	2	ID=cds284964;Name=cds284964;Parent=TuG1812G0200002736.01.T03
TuAO1-2A	Tu2	IGDB_Final	CDS	378119415	378119452	.	+	0	ID=cds284965;Name=cds284965;Parent=TuG1812G0200002736.01.T03
TuAO1-2A	Tu2	IGDB_Final	CDS	378119567	378119697	.	+	2	ID=cds284969;Name=cds284969;Parent=TuG1812G0200002736.01.T03
TuAO1-2A	Tu2	IGDB_Final	CDS	378121576	378121625	.	+	1	ID=cds284970;Name=cds284970;Parent=TuG1812G0200002736.01.T03
TuAO1-2A	Tu2	IGDB_Final	stop_codon	378121623	378121625	.	+	.	Parent=TuG1812G0200002736.01.T03
TuAO1-2A	Tu2	IGDB_Final	five_prime_utr	378113184	378113308	.	+	.	ID=5utr73643;Parent=TuG1812G0200002736.01.T03
TuAO1-2A	Tu2	IGDB_Final	three_prime_utr	378121626	378121644	.	+	.	ID=3utr73643;Parent=TuG1812G0200002736.01.T03
TUAO3-5A	Tu5	IGDB_Final	mRNA	563404524	563410392	.	-	.	ID=TuG1812G0500004339.01.T01;Name=TuG1812G0500004339.01.T01;Parent=TuG1812G0500004339.01;
TUAO3-5A	Tu5	IGDB_Final	exon	563410147	563410392	.	-	-1	ID=exon259382;Name=exon259382;Parent=TuG1812G0500004339.01.T01
TUAO3-5A	Tu5	IGDB_Final	exon	563409600	563409752	.	-	0	ID=exon259383;Name=exon259383;Parent=TuG1812G0500004339.01.T01
TUAO3-5A	Tu5	IGDB_Final	exon	563408180	563408267	.	-	0	ID=exon259384;Name=exon259384;Parent=TuG1812G0500004339.01.T01
TUAO3-5A	Tu5	IGDB_Final	exon	563407914	563408060	.	-	1	ID=exon259385;Name=exon259385;Parent=TuG1812G0500004339.01.T01
TUAO3-5A	Tu5	IGDB_Final	exon	563407681	563407821	.	-	1	ID=exon259386;Name=exon259386;Parent=TuG1812G0500004339.01.T01
TUAO3-5A	Tu5	IGDB_Final	exon	563407133	563407218	.	-	1	ID=exon259387;Name=exon259387;Parent=TuG1812G0500004339.01.T01
TUAO3-5A	Tu5	IGDB_Final	exon	563406958	563407050	.	-	0	ID=exon259388;Name=exon259388;Parent=TuG1812G0500004339.01.T01
TUAO3-5A	Tu5	IGDB_Final	exon	563406814	563406877	.	-	0	ID=exon259389;Name=exon259389;Parent=TuG1812G0500004339.01.T01
TUAO3-5A	Tu5	IGDB_Final	exon	563406519	563406662	.	-	1	ID=exon259390;Name=exon259390;Parent=TuG1812G0500004339.01.T01
TUAO3-5A	Tu5	IGDB_Final	exon	563406229	563406416	.	-	1	ID=exon259391;Name=exon259391;Parent=TuG1812G0500004339.01.T01
TUAO3-5A	Tu5	IGDB_Final	exon	563405959	563406133	.	-	0	ID=exon259392;Name=exon259392;Parent=TuG1812G0500004339.01.T01
TUAO3-5A	Tu5	IGDB_Final	exon	563405690	563405860	.	-	1	ID=exon259393;Name=exon259393;Parent=TuG1812G0500004339.01.T01
TUAO3-5A	Tu5	IGDB_Final	exon	563405462	563405531	.	-	1	ID=exon259394;Name=exon259394;Parent=TuG1812G0500004339.01.T01
TUAO3-5A	Tu5	IGDB_Final	exon	563405254	563405374	.	-	2	ID=exon259395;Name=exon259395;Parent=TuG1812G0500004339.01.T01
TUAO3-5A	Tu5	IGDB_Final	exon	563405126	563405163	.	-	0	ID=exon259396;Name=exon259396;Parent=TuG1812G0500004339.01.T01
TUAO3-5A	Tu5	IGDB_Final	exon	563404524	563405039	.	-	2	ID=exon259397;Name=exon259397;Parent=TuG1812G0500004339.01.T01
TUAO3-5A	Tu5	IGDB_Final	start_codon	563410228	563410230	.	-	.	Parent=TuG1812G0500004339.01.T01
TUAO3-5A	Tu5	IGDB_Final	CDS	563410147	563410230	.	-	-1	ID=cds259382;Name=cds259382;Parent=TuG1812G0500004339.01.T01
TUAO3-5A	Tu5	IGDB_Final	CDS	563409600	563409752	.	-	0	ID=cds259383;Name=cds259383;Parent=TuG1812G0500004339.01.T01
TUAO3-5A	Tu5	IGDB_Final	CDS	563408180	563408267	.	-	0	ID=cds259384;Name=cds259384;Parent=TuG1812G0500004339.01.T01
TUAO3-5A	Tu5	IGDB_Final	CDS	563407914	563408060	.	-	1	ID=cds259385;Name=cds259385;Parent=TuG1812G0500004339.01.T01
TUAO3-5A	Tu5	IGDB_Final	CDS	563407681	563407821	.	-	1	ID=cds259386;Name=cds259386;Parent=TuG1812G0500004339.01.T01
TUAO3-5A	Tu5	IGDB_Final	CDS	563407133	563407218	.	-	1	ID=cds259387;Name=cds259387;Parent=TuG1812G0500004339.01.T01
TUAO3-5A	Tu5	IGDB_Final	CDS	563406958	563407050	.	-	0	ID=cds259388;Name=cds259388;Parent=TuG1812G0500004339.01.T01
TUAO3-5A	Tu5	IGDB_Final	CDS	563406814	563406877	.	-	0	ID=cds259389;Name=cds259389;Parent=TuG1812G0500004339.01.T01
TUAO3-5A	Tu5	IGDB_Final	CDS	563406519	563406662	.	-	1	ID=cds259390;Name=cds259390;Parent=TuG1812G0500004339.01.T01
TUAO3-5A	Tu5	IGDB_Final	CDS	563406229	563406416	.	-	1	ID=cds259391;Name=cds259391;Parent=TuG1812G0500004339.01.T01
TUAO3-5A	Tu5	IGDB_Final	CDS	563405959	563406133	.	-	0	ID=cds259392;Name=cds259392;Parent=TuG1812G0500004339.01.T01
TUAO3-5A	Tu5	IGDB_Final	CDS	563405690	563405860	.	-	1	ID=cds259393;Name=cds259393;Parent=TuG1812G0500004339.01.T01
TUAO3-5A	Tu5	IGDB_Final	CDS	563405462	563405531	.	-	1	ID=cds259394;Name=cds259394;Parent=TuG1812G0500004339.01.T01
TUAO3-5A	Tu5	IGDB_Final	CDS	563405254	563405374	.	-	2	ID=cds259395;Name=cds259395;Parent=TuG1812G0500004339.01.T01
TUAO3-5A	Tu5	IGDB_Final	CDS	563405126	563405163	.	-	0	ID=cds259396;Name=cds259396;Parent=TuG1812G0500004339.01.T01
TUAO3-5A	Tu5	IGDB_Final	CDS	563404937	563405039	.	-	2	ID=cds259397;Name=cds259397;Parent=TuG1812G0500004339.01.T01
TUAO3-5A	Tu5	IGDB_Final	stop_codon	563404937	563404939	.	-	.	Parent=TuG1812G0500004339.01.T01
TUAO3-5A	Tu5	IGDB_Final	five_prime_utr	563410231	563410392	.	-	.	ID=5utr67033;Parent=TuG1812G0500004339.01.T01
TUAO3-5A	Tu5	IGDB_Final	three_prime_utr	563404524	563404936	.	-	.	ID=3utr67033;Parent=TuG1812G0500004339.01.T01
TuAO4-6A	Tu6	IGDB_Final	mRNA	62780420	62784980	.	-	.	ID=TuG1812G0600001004.01.T01;Name=TuG1812G0600001004.01.T01;Parent=TuG1812G0600001004.01;
TuAO4-6A	Tu6	IGDB_Final	exon	62784552	62784980	.	-	-1	ID=exon446132;Name=exon446132;Parent=TuG1812G0600001004.01.T01
TuAO4-6A	Tu6	IGDB_Final	exon	62784266	62784391	.	-	-1	ID=exon446133;Name=exon446133;Parent=TuG1812G0600001004.01.T01
TuAO4-6A	Tu6	IGDB_Final	exon	62783546	62783900	.	-	2	ID=exon446134;Name=exon446134;Parent=TuG1812G0600001004.01.T01
TuAO4-6A	Tu6	IGDB_Final	exon	62783199	62783441	.	-	0	ID=exon446135;Name=exon446135;Parent=TuG1812G0600001004.01.T01
TuAO4-6A	Tu6	IGDB_Final	exon	62782452	62782508	.	-	0	ID=exon446136;Name=exon446136;Parent=TuG1812G0600001004.01.T01
TuAO4-6A	Tu6	IGDB_Final	exon	62782225	62782305	.	-	0	ID=exon446137;Name=exon446137;Parent=TuG1812G0600001004.01.T01
TuAO4-6A	Tu6	IGDB_Final	exon	62781956	62782017	.	-	0	ID=exon446138;Name=exon446138;Parent=TuG1812G0600001004.01.T01
TuAO4-6A	Tu6	IGDB_Final	exon	62780420	62781757	.	-	2	ID=exon446139;Name=exon446139;Parent=TuG1812G0600001004.01.T01
TuAO4-6A	Tu6	IGDB_Final	start_codon	62784376	62784378	.	-	.	Parent=TuG1812G0600001004.01.T01
TuAO4-6A	Tu6	IGDB_Final	CDS	62784266	62784378	.	-	-1	ID=cds446133;Name=cds446133;Parent=TuG1812G0600001004.01.T01
TuAO4-6A	Tu6	IGDB_Final	CDS	62783546	62783900	.	-	2	ID=cds446134;Name=cds446134;Parent=TuG1812G0600001004.01.T01
TuAO4-6A	Tu6	IGDB_Final	CDS	62783199	62783441	.	-	0	ID=cds446135;Name=cds446135;Parent=TuG1812G0600001004.01.T01
TuAO4-6A	Tu6	IGDB_Final	CDS	62782452	62782508	.	-	0	ID=cds446136;Name=cds446136;Parent=TuG1812G0600001004.01.T01
TuAO4-6A	Tu6	IGDB_Final	CDS	62782225	62782305	.	-	0	ID=cds446137;Name=cds446137;Parent=TuG1812G0600001004.01.T01
TuAO4-6A	Tu6	IGDB_Final	CDS	62781956	62782017	.	-	0	ID=cds446138;Name=cds446138;Parent=TuG1812G0600001004.01.T01
TuAO4-6A	Tu6	IGDB_Final	CDS	62780743	62781757	.	-	2	ID=cds446139;Name=cds446139;Parent=TuG1812G0600001004.01.T01
TuAO4-6A	Tu6	IGDB_Final	stop_codon	62780743	62780745	.	-	.	Parent=TuG1812G0600001004.01.T01
TuAO4-6A	Tu6	IGDB_Final	five_prime_utr	62784552	62784980	.	-	.	ID=5utr115242;Parent=TuG1812G0600001004.01.T01
TuAO4-6A	Tu6	IGDB_Final	five_prime_utr	62784379	62784391	.	-	.	ID=5utr115242;Parent=TuG1812G0600001004.01.T01
TuAO4-6A	Tu6	IGDB_Final	three_prime_utr	62780420	62780742	.	-	.	ID=3utr115242;Parent=TuG1812G0600001004.01.T01
TuAO2-2A	Tu2	IGDBV1_S1	mRNA	377963560	377972019	.	+	.	ID=TuG1812U0000192900.01.T02;Name=TuG1812U0000192900.01.T02;Parent=TuG1812U0000192900.01;Evidence=TuG1812U0003888400.01.T03:100:100
TuAO2-2A	Tu2	IGDBV1_S1	exon	377963560	377963759	.	+	.	ID=TuG1812U0000192900.01.E01;Name=TuG1812U0000192900.01.E01;Parent=TuG1812U0000192900.01.T02
TuAO2-2A	Tu2	IGDBV1_S1	exon	377964011	377964166	.	+	.	ID=TuG1812U0000192900.01.E03;Name=TuG1812U0000192900.01.E03;Parent=TuG1812U0000192900.01.T02
TuAO2-2A	Tu2	IGDBV1_S1	exon	377965497	377965584	.	+	.	ID=TuG1812U0000192900.01.E04;Name=TuG1812U0000192900.01.E04;Parent=TuG1812U0000192900.01.T02
TuAO2-2A	Tu2	IGDBV1_S1	exon	377965771	377965917	.	+	.	ID=TuG1812U0000192900.01.E05;Name=TuG1812U0000192900.01.E05;Parent=TuG1812U0000192900.01.T02
TuAO2-2A	Tu2	IGDBV1_S1	exon	377965996	377966136	.	+	.	ID=TuG1812U0000192900.01.E06;Name=TuG1812U0000192900.01.E06;Parent=TuG1812U0000192900.01.T02
TuAO2-2A	Tu2	IGDBV1_S1	exon	377967630	377967715	.	+	.	ID=TuG1812U0000192900.01.E07;Name=TuG1812U0000192900.01.E07;Parent=TuG1812U0000192900.01.T02
TuAO2-2A	Tu2	IGDBV1_S1	exon	377967807	377967899	.	+	.	ID=TuG1812U0000192900.01.E09;Name=TuG1812U0000192900.01.E09;Parent=TuG1812U0000192900.01.T02
TuAO2-2A	Tu2	IGDBV1_S1	exon	377967991	377968054	.	+	.	ID=TuG1812U0000192900.01.E10;Name=TuG1812U0000192900.01.E10;Parent=TuG1812U0000192900.01.T02
TuAO2-2A	Tu2	IGDBV1_S1	exon	377968235	377968378	.	+	.	ID=TuG1812U0000192900.01.E11;Name=TuG1812U0000192900.01.E11;Parent=TuG1812U0000192900.01.T02
TuAO2-2A	Tu2	IGDBV1_S1	exon	377968474	377968661	.	+	.	ID=TuG1812U0000192900.01.E12;Name=TuG1812U0000192900.01.E12;Parent=TuG1812U0000192900.01.T02
TuAO2-2A	Tu2	IGDBV1_S1	exon	377968747	377968921	.	+	.	ID=TuG1812U0000192900.01.E13;Name=TuG1812U0000192900.01.E13;Parent=TuG1812U0000192900.01.T02
TuAO2-2A	Tu2	IGDBV1_S1	exon	377968991	377969161	.	+	.	ID=TuG1812U0000192900.01.E14;Name=TuG1812U0000192900.01.E14;Parent=TuG1812U0000192900.01.T02
TuAO2-2A	Tu2	IGDBV1_S1	exon	377969412	377969481	.	+	.	ID=TuG1812U0000192900.01.E15;Name=TuG1812U0000192900.01.E15;Parent=TuG1812U0000192900.01.T02
TuAO2-2A	Tu2	IGDBV1_S1	exon	377969573	377969693	.	+	.	ID=TuG1812U0000192900.01.E16;Name=TuG1812U0000192900.01.E16;Parent=TuG1812U0000192900.01.T02
TuAO2-2A	Tu2	IGDBV1_S1	exon	377969790	377969827	.	+	.	ID=TuG1812U0000192900.01.E17;Name=TuG1812U0000192900.01.E17;Parent=TuG1812U0000192900.01.T02
TuAO2-2A	Tu2	IGDBV1_S1	exon	377969942	377970072	.	+	.	ID=TuG1812U0000192900.01.E18;Name=TuG1812U0000192900.01.E18;Parent=TuG1812U0000192900.01.T02
TuAO2-2A	Tu2	IGDBV1_S1	exon	377971951	377972019	.	+	.	ID=TuG1812U0000192900.01.E19;Name=TuG1812U0000192900.01.E19;Parent=TuG1812U0000192900.01.T02
TuAO2-2A	Tu2	IGDBV1_S1	start_codon	377963685	377963687	.	+	.	Parent=TuG1812U0000192900.01.T02
TuAO2-2A	Tu2	IGDBV1_S1	CDS	377963685	377963759	.	+	0	ID=s_cds4111;Name=s_cds4111;Parent=TuG1812U0000192900.01.T02
TuAO2-2A	Tu2	IGDBV1_S1	CDS	377964011	377964166	.	+	0	ID=s_cds4112;Name=s_cds4112;Parent=TuG1812U0000192900.01.T02
TuAO2-2A	Tu2	IGDBV1_S1	CDS	377965497	377965584	.	+	0	ID=s_cds4113;Name=s_cds4113;Parent=TuG1812U0000192900.01.T02
TuAO2-2A	Tu2	IGDBV1_S1	CDS	377965771	377965917	.	+	1	ID=s_cds4114;Name=s_cds4114;Parent=TuG1812U0000192900.01.T02
TuAO2-2A	Tu2	IGDBV1_S1	CDS	377965996	377966136	.	+	1	ID=s_cds4115;Name=s_cds4115;Parent=TuG1812U0000192900.01.T02
TuAO2-2A	Tu2	IGDBV1_S1	CDS	377967630	377967715	.	+	1	ID=s_cds4116;Name=s_cds4116;Parent=TuG1812U0000192900.01.T02
TuAO2-2A	Tu2	IGDBV1_S1	CDS	377967807	377967899	.	+	0	ID=s_cds4117;Name=s_cds4117;Parent=TuG1812U0000192900.01.T02
TuAO2-2A	Tu2	IGDBV1_S1	CDS	377967991	377968054	.	+	0	ID=s_cds4118;Name=s_cds4118;Parent=TuG1812U0000192900.01.T02
TuAO2-2A	Tu2	IGDBV1_S1	CDS	377968235	377968378	.	+	1	ID=s_cds4119;Name=s_cds4119;Parent=TuG1812U0000192900.01.T02
TuAO2-2A	Tu2	IGDBV1_S1	CDS	377968474	377968661	.	+	1	ID=s_cds4120;Name=s_cds4120;Parent=TuG1812U0000192900.01.T02
TuAO2-2A	Tu2	IGDBV1_S1	CDS	377968747	377968921	.	+	0	ID=s_cds4121;Name=s_cds4121;Parent=TuG1812U0000192900.01.T02
TuAO2-2A	Tu2	IGDBV1_S1	CDS	377968991	377969161	.	+	1	ID=s_cds4122;Name=s_cds4122;Parent=TuG1812U0000192900.01.T02
TuAO2-2A	Tu2	IGDBV1_S1	CDS	377969412	377969481	.	+	1	ID=s_cds4123;Name=s_cds4123;Parent=TuG1812U0000192900.01.T02
TuAO2-2A	Tu2	IGDBV1_S1	CDS	377969573	377969693	.	+	2	ID=s_cds4124;Name=s_cds4124;Parent=TuG1812U0000192900.01.T02
TuAO2-2A	Tu2	IGDBV1_S1	CDS	377969790	377969827	.	+	0	ID=s_cds4125;Name=s_cds4125;Parent=TuG1812U0000192900.01.T02
TuAO2-2A	Tu2	IGDBV1_S1	CDS	377969942	377970072	.	+	2	ID=s_cds4127;Name=s_cds4127;Parent=TuG1812U0000192900.01.T02
TuAO2-2A	Tu2	IGDBV1_S1	CDS	377971951	377972000	.	+	1	ID=s_cds4128;Name=s_cds4128;Parent=TuG1812U0000192900.01.T02
TuAO2-2A	Tu2	IGDBV1_S1	stop_codon	377971998	377972000	.	+	.	Parent=TuG1812U0000192900.01.T02
TuAO2-2A	Tu2	IGDBV1_S1	five_prime_utr	377963560	377963684	.	+	.	ID=s_5utr1155;Parent=TuG1812U0000192900.01.T02
TuAO2-2A	Tu2	IGDBV1_S1	three_prime_utr	377972001	377972019	.	+	.	ID=s_3utr1155;Parent=TuG1812U0000192900.01.T02

## Sheet: Table S8
Table S8. The Ka/Ks in 53 Homologous Pairs .
Seq_1	Seq_2	Ka	Ks	Ka/Ks	EffectiveLen	AverageS-sites	AverageN-sites	cN	cS	pN	pS
AeAO1-2D	TaAO1-2D	0	0.00231482	0	1818	432.667	1385.33	0	1	0	0.00231125
AeAO1-2D	TaAO2-5B	0.0326232	0.783912	0.0416159	1815	431.5	1383.5	44.1667	209.833	0.0319239	0.486288
AeAO1-2D	TaAO2-5A	0.034122	0.785518	0.0434388	1815	431	1384	46.1667	209.833	0.0333574	0.486852
AeAO1-2D	TaAO1-2A	0.00362254	0.0281448	0.128711	1818	434.417	1383.58	5	12	0.0036138	0.0276232
AeAO1-6D	TaAO3-6A	0.00616723	0.0386156	0.159708	1917	451.667	1465.33	9	17	0.00614195	0.0376384
AeAO1-6D	TaAO3-6B	0.00479044	0.0293878	0.163007	1917	451.083	1465.92	7	13	0.00477517	0.0288195
AeAO1-6D	TaAO3-6D	0.000683	0	#NAME?	1917	451.167	1465.83	1	0	0.000682	0
TaAO1-2A	TaAO2-5B	0.0328166	0.791804	0.0414454	1848	441.333	1406.67	45.1667	215.833	0.032109	0.489048
TaAO1-2A	TaAO2-5A	0.034291	0.799962	0.0428658	1848	440.833	1407.17	47.1667	216.833	0.0335189	0.491871
TaAO1-2A	TaAO1-2D	0.00355767	0.0299867	0.118642	1851	442.25	1408.75	5	13	0.00354925	0.0293951
TaAO1-2D	TaAO2-5B	0.033517	0.790862	0.0423804	1848	439.583	1408.42	46.1667	214.833	0.0327791	0.48872
TaAO1-2D	TaAO2-5A	0.0349907	0.799041	0.0437909	1848	439.083	1408.92	48.1667	215.833	0.034187	0.491554
TaAO2-5A	TaAO2-5B	0.00141493	0.0636925	0.022215	1857	442.167	1414.83	2	27	0.00141359	0.0610629
TaAO3-6A	TaAO3-6B	0.00410562	0.0456501	0.0899365	1917	451.583	1465.42	6	20	0.0040944	0.0442886
TaAO3-6A	TaAO3-6D	0.00547948	0.0386156	0.141898	1917	451.667	1465.33	8	17	0.00545951	0.0376384
TaAO3-6B	TaAO3-6D	0.00410421	0.0293878	0.139657	1917	451.083	1465.92	6	13	0.004093	0.0288195
TdAO1-2A	TaAO2-5B	0.0320684	0.786106	0.0407941	1848	441.083	1406.92	44.1667	214.833	0.0313925	0.487058
TdAO1-2A	TaAO2-5A	0.0335414	0.7942	0.0422329	1848	440.583	1407.42	46.1667	215.833	0.0328024	0.489881
TdAO1-2A	TaAO1-2D	0.00284428	0.0276529	0.102856	1851	442	1409	4	12	0.00283889	0.0271493
TdAO1-2A	TaAO1-2A	0.000711	0.00225691	0.315007	1851	443.75	1407.25	1	1	0.000711	0.00225352
TdAO1-2B	TaAO2-5B	0.03317	0.810742	0.0409131	1848	440.583	1407.42	45.6667	218.333	0.0324472	0.495555
TdAO1-2B	TaAO2-5A	0.0346441	0.812403	0.042644	1848	440.083	1407.92	47.6667	218.333	0.0338562	0.496118
TdAO1-2B	TaAO1-2A	0.0035602	0.0489399	0.0727464	1851	443.25	1407.75	5	21	0.00355177	0.0473773
TdAO1-2B	TaAO1-2D	0.00426895	0.0371449	0.114927	1851	441.5	1409.5	6	16	0.00425683	0.0362401
TdAO2-5A	TaAO1-2A	0.0546766	0.880412	0.0621034	1851	441.333	1409.67	74.3333	228.667	0.0527311	0.518127
TdAO2-5A	TaAO1-2D	0.0553687	0.887114	0.0624144	1851	439.583	1411.42	75.3333	228.667	0.0533743	0.52019
TdAO2-5A	TaAO2-5B	0.0303375	0.10931	0.277537	1857	441.583	1415.42	42.0833	44.9167	0.0297321	0.101717
TdAO2-5A	TaAO2-5A	0.0288572	0.0465704	0.619647	1857	441.083	1415.92	40.0833	19.9167	0.0283091	0.045154
TdAO2-5B	TaAO2-5A	0.00141484	0.0736205	0.0192181	1857	442.083	1414.92	2	31	0.00141351	0.0701225
TdAO2-5B	TaAO2-5B	0.00141534	0.0466079	0.0303671	1857	442.583	1414.42	2	20	0.00141401	0.0451892
TdAO2-5B	TaAO1-2A	0.0328146	0.760178	0.043167	1848	441.25	1406.75	45.1667	210.833	0.0321071	0.477809
TdAO2-5B	TaAO1-2D	0.033515	0.759151	0.044148	1848	439.5	1408.5	46.1667	209.833	0.0327772	0.477436
TdAO3-6A	TaAO3-6A	0	0.00221484	0	1917	452.167	1464.83	0	1	0	0.00221157
TdAO3-6A	TaAO3-6B	0.00410562	0.0480072	0.0855208	1917	451.583	1465.42	6	21	0.0040944	0.046503
TdAO3-6A	TaAO3-6D	0.00547948	0.0409503	0.133808	1917	451.667	1465.33	8	18	0.00545951	0.0398524
TdAO3-6B	TaAO3-6B	0	0.00222058	0	1917	451	1466	0	1	0	0.0022173
TdAO3-6B	TaAO3-6A	0.00410562	0.0480072	0.0855208	1917	451.583	1465.42	6	21	0.0040944	0.046503
TdAO3-6B	TaAO3-6D	0.00410421	0.0316969	0.129483	1917	451.083	1465.92	6	14	0.004093	0.0310364
TuAO1-2A	TaAO2-5B	0.0610882	0.81722	0.0747512	1848	443.167	1404.83	82.4167	220.583	0.0586665	0.497744
TuAO1-2A	TaAO2-5A	0.062611	0.812192	0.0770889	1848	442.667	1405.33	84.4167	219.583	0.0600688	0.496047
TuAO1-2A	TaAO1-2D	0.0344874	0.0722099	0.4776	1851	444.25	1406.75	47.4167	30.5833	0.0337065	0.0688426
TuAO1-2A	TaAO1-2A	0.0285841	0.0429101	0.66614	1851	445.583	1405.42	39.4167	18.5833	0.0280463	0.0417056
TuAO2-2A	TaAO2-5B	0.0610882	0.81722	0.0747512	1848	443.167	1404.83	82.4167	220.583	0.0586665	0.497744
TuAO2-2A	TaAO2-5A	0.062611	0.812192	0.0770889	1848	442.667	1405.33	84.4167	219.583	0.0600688	0.496047
TuAO2-2A	TaAO1-2D	0.0344874	0.0722099	0.4776	1851	444.25	1406.75	47.4167	30.5833	0.0337065	0.0688426
TuAO2-2A	TaAO1-2A	0.0285841	0.0429101	0.66614	1851	445.583	1405.42	39.4167	18.5833	0.0280463	0.0417056
TUAO3-5A	TaAO2-5A	0	0.00454203	0	1857	441.667	1415.33	0	2	0	0.0045283
TUAO3-5A	TaAO2-5B	0.00141493	0.0636925	0.022215	1857	442.167	1414.83	2	27	0.00141359	0.0610629
TUAO3-5A	TaAO1-2A	0.034291	0.806582	0.042514	1848	440.833	1407.17	47.1667	217.833	0.0335189	0.49414
TUAO3-5A	TaAO1-2D	0.0349907	0.805679	0.0434301	1848	439.083	1408.92	48.1667	216.833	0.034187	0.493832
TuAO4-6A	TaAO3-6B	0.00685641	0.0456241	0.15028	1917	451.833	1465.17	10	20	0.00682516	0.0442641
TuAO4-6A	TaAO3-6A	0.00548229	0.0362266	0.151333	1917	452.417	1464.58	8	16	0.0054623	0.0353656
TuAO4-6A	TaAO3-6D	0.00961717	0.0432675	0.222272	1917	451.917	1465.08	14	19	0.00955577	0.0420432

## Sheet: Table S9
Table S9. Cis-elements in Promoter of TaAO Genes
Name	ID	Element	Sequence	Length	Start	End
TaAO1-2A	TraesCS2A03G0615500.1	A-box	CCGTCC	6	130	136
TaAO1-2A	TraesCS2A03G0615500.1	ABRE	GCAACGTGTC	9	534	543
TaAO1-2A	TraesCS2A03G0615500.1	ABRE	ACGTG	5	856	861
TaAO1-2A	TraesCS2A03G0615500.1	ABRE	ACGTG	5	1178	1183
TaAO1-2A	TraesCS2A03G0615500.1	ARE	AAACCA	6	269	275
TaAO1-2A	TraesCS2A03G0615500.1	Box 4	ATTAAT	6	714	720
TaAO1-2A	TraesCS2A03G0615500.1	CAAT-box	CAAAT	5	20	25
TaAO1-2A	TraesCS2A03G0615500.1	CAAT-box	CCAAT	5	150	155
TaAO1-2A	TraesCS2A03G0615500.1	CAAT-box	CAAAT	5	207	212
TaAO1-2A	TraesCS2A03G0615500.1	CAAT-box	TGCCAAC	7	585	592
TaAO1-2A	TraesCS2A03G0615500.1	CAAT-box	CAAAT	5	1086	1091
TaAO1-2A	TraesCS2A03G0615500.1	CAAT-box	CAAAT	5	1238	1243
TaAO1-2A	TraesCS2A03G0615500.1	CAAT-box	CCAAT	5	1264	1269
TaAO1-2A	TraesCS2A03G0615500.1	CAAT-box	CCAAT	5	1282	1287
TaAO1-2A	TraesCS2A03G0615500.1	CAT-box	GCCACT	6	1025	1031
TaAO1-2A	TraesCS2A03G0615500.1	G-box	TACGTG	6	855	861
TaAO1-2A	TraesCS2A03G0615500.1	G-box	TAACACGTAG	9	1176	1185
TaAO1-2A	TraesCS2A03G0615500.1	G-box	TACGTG	6	1177	1183
TaAO1-2A	TraesCS2A03G0615500.1	GCN4_motif	TGAGTCA	7	138	145
TaAO1-2A	TraesCS2A03G0615500.1	GCN4_motif	TGAGTCA	7	490	497
TaAO1-2A	TraesCS2A03G0615500.1	P-box	CCTTTTG	7	143	150
TaAO1-2A	TraesCS2A03G0615500.1	P-box	CCTTTTG	7	420	427
TaAO1-2A	TraesCS2A03G0615500.1	P-box	CCTTTTG	7	459	466
TaAO1-2A	TraesCS2A03G0615500.1	TATA-box	ATATAT	6	14	20
TaAO1-2A	TraesCS2A03G0615500.1	TATA-box	TATA	4	15	19
TaAO1-2A	TraesCS2A03G0615500.1	TATA-box	TATA	4	111	115
TaAO1-2A	TraesCS2A03G0615500.1	TATA-box	ATTATA	6	802	808
TaAO1-2A	TraesCS2A03G0615500.1	TATA-box	TATAA	5	803	808
TaAO1-2A	TraesCS2A03G0615500.1	TATA-box	TATA	4	804	808
TaAO1-2A	TraesCS2A03G0615500.1	TATA-box	TATAAAA	7	900	907
TaAO1-2A	TraesCS2A03G0615500.1	TATA-box	TATAAA	6	901	907
TaAO1-2A	TraesCS2A03G0615500.1	TATA-box	TATAA	5	902	907
TaAO1-2A	TraesCS2A03G0615500.1	TATA-box	TATA	4	903	907
TaAO1-2A	TraesCS2A03G0615500.1	TATA-box	TATAAAA	7	1107	1114
TaAO1-2A	TraesCS2A03G0615500.1	TATA-box	TATAAA	6	1108	1114
TaAO1-2A	TraesCS2A03G0615500.1	TATA-box	TATAA	5	1109	1114
TaAO1-2A	TraesCS2A03G0615500.1	TATA-box	TATA	4	1110	1114
TaAO1-2A	TraesCS2A03G0615500.1	TATA-box	TACAAAA	7	1407	1414
TaAO1-2A	TraesCS2A03G0615500.1	TCA-element	CCATCTTTTT	9	560	569
TaAO1-2A	TraesCS2A03G0615500.1	TCT-motif	TCTTAC	6	312	318
TaAO1-2A	TraesCS2A03G0615500.1	TGA-element	AACGAC	6	1151	1157
TaAO1-2B	TraesCS2B03G0694000.1	3-AF1 binding site	TAAGAGAGGAA	10	970	980
TaAO1-2B	TraesCS2B03G0694000.1	ARE	AAACCA	6	672	678
TaAO1-2B	TraesCS2B03G0694000.1	ARE	AAACCA	6	747	753
TaAO1-2B	TraesCS2B03G0694000.1	ARE	AAACCA	6	1216	1222
TaAO1-2B	TraesCS2B03G0694000.1	ATC-motif	AGTAATCT	8	1032	1040
TaAO1-2B	TraesCS2B03G0694000.1	Box 4	ATTAAT	6	294	300
TaAO1-2B	TraesCS2B03G0694000.1	CAAT-box	CCAAT	5	96	101
TaAO1-2B	TraesCS2B03G0694000.1	CAAT-box	CCAAT	5	174	179
TaAO1-2B	TraesCS2B03G0694000.1	CAAT-box	CAAAT	5	804	809
TaAO1-2B	TraesCS2B03G0694000.1	CAAT-box	CAAAT	5	948	953
TaAO1-2B	TraesCS2B03G0694000.1	CAAT-box	CAAAT	5	1460	1465
TaAO1-2B	TraesCS2B03G0694000.1	CAAT-box	CCAAT	5	1471	1476
TaAO1-2B	TraesCS2B03G0694000.1	CAT-box	GCCACT	6	224	230
TaAO1-2B	TraesCS2B03G0694000.1	CAT-box	GCCACT	6	1293	1299
TaAO1-2B	TraesCS2B03G0694000.1	GATA-motif	GATAGGG	7	895	902
TaAO1-2B	TraesCS2B03G0694000.1	I-box	gGATAAGGTG	9	74	83
TaAO1-2B	TraesCS2B03G0694000.1	LAMP-element	CTTTATCA	8	1110	1118
TaAO1-2B	TraesCS2B03G0694000.1	LTR	CCGAAA	6	329	335
TaAO1-2B	TraesCS2B03G0694000.1	LTR	CCGAAA	6	1373	1379
TaAO1-2B	TraesCS2B03G0694000.1	O2-site	GATGACATGG	9	771	780
TaAO1-2B	TraesCS2B03G0694000.1	P-box	CCTTTTG	7	179	186
TaAO1-2B	TraesCS2B03G0694000.1	P-box	CCTTTTG	7	1355	1362
TaAO1-2B	TraesCS2B03G0694000.1	TATA-box	TATA	4	108	112
TaAO1-2B	TraesCS2B03G0694000.1	TATA-box	ATATAT	6	284	290
TaAO1-2B	TraesCS2B03G0694000.1	TATA-box	TATA	4	285	289
TaAO1-2B	TraesCS2B03G0694000.1	TATA-box	TATA	4	388	392
TaAO1-2B	TraesCS2B03G0694000.1	TATA-box	TATA	4	473	477
TaAO1-2B	TraesCS2B03G0694000.1	TATA-box	TATA	4	534	538
TaAO1-2B	TraesCS2B03G0694000.1	TATA-box	TATA	4	648	652
TaAO1-2B	TraesCS2B03G0694000.1	TATA-box	TATA	4	1066	1070
TaAO1-2B	TraesCS2B03G0694000.1	TATA-box	TATA	4	1102	1106
TaAO1-2B	TraesCS2B03G0694000.1	TCT-motif	TCTTAC	6	1444	1450
TaAO1-2D	TraesCS2D03G0589200.1	ATC-motif	AGTAATCT	8	551	559
TaAO1-2D	TraesCS2D03G0589200.1	Box 4	ATTAAT	6	31	37
TaAO1-2D	TraesCS2D03G0589200.1	CAAT-box	CCAAT	5	903	908
TaAO1-2D	TraesCS2D03G0589200.1	CAAT-box	CAAAT	5	1026	1031
TaAO1-2D	TraesCS2D03G0589200.1	CCAAT-box	CAACGG	6	411	417
TaAO1-2D	TraesCS2D03G0589200.1	CGTCA-motif	CGTCA	5	425	430
TaAO1-2D	TraesCS2D03G0589200.1	CGTCA-motif	CGTCA	5	1124	1129
TaAO1-2D	TraesCS2D03G0589200.1	GT1-motif	GGTTAA	6	1008	1014
TaAO1-2D	TraesCS2D03G0589200.1	LTR	CCGAAA	6	759	765
TaAO1-2D	TraesCS2D03G0589200.1	LTR	CCGAAA	6	1251	1257
TaAO1-2D	TraesCS2D03G0589200.1	O2-site	GATGATGTGG	9	1400	1409
TaAO1-2D	TraesCS2D03G0589200.1	P-box	CCTTTTG	7	1298	1305
TaAO1-2D	TraesCS2D03G0589200.1	TATA-box	TAAAGATT	8	159	167
TaAO1-2D	TraesCS2D03G0589200.1	TATA-box	TATA	4	198	202
TaAO1-2D	TraesCS2D03G0589200.1	TATA-box	ATTATA	6	218	224
TaAO1-2D	TraesCS2D03G0589200.1	TATA-box	TATAA	5	219	224
TaAO1-2D	TraesCS2D03G0589200.1	TATA-box	TATA	4	220	224
TaAO1-2D	TraesCS2D03G0589200.1	TATA-box	TATACA	6	234	240
TaAO1-2D	TraesCS2D03G0589200.1	TATA-box	TATA	4	236	240
TaAO1-2D	TraesCS2D03G0589200.1	TATA-box	TATAAAT	7	333	340
TaAO1-2D	TraesCS2D03G0589200.1	TATA-box	TATAAA	6	334	340
TaAO1-2D	TraesCS2D03G0589200.1	TATA-box	TATAA	5	335	340
TaAO1-2D	TraesCS2D03G0589200.1	TATA-box	TATA	4	336	340
TaAO1-2D	TraesCS2D03G0589200.1	TATA-box	TACAAAA	7	448	455
TaAO1-2D	TraesCS2D03G0589200.1	TATA-box	ATTATA	6	475	481
TaAO1-2D	TraesCS2D03G0589200.1	TATA-box	TATAA	5	476	481
TaAO1-2D	TraesCS2D03G0589200.1	TATA-box	TATA	4	477	481
TaAO1-2D	TraesCS2D03G0589200.1	TATA-box	TATA	4	645	649
TaAO1-2D	TraesCS2D03G0589200.1	TATA-box	TACAAAA	7	652	659
TaAO1-2D	TraesCS2D03G0589200.1	TATA-box	ATTATA	6	937	943
TaAO1-2D	TraesCS2D03G0589200.1	TATA-box	TATAA	5	938	943
TaAO1-2D	TraesCS2D03G0589200.1	TATA-box	TATA	4	939	943
TaAO1-2D	TraesCS2D03G0589200.1	TATA-box	TATAAA	6	982	988
TaAO1-2D	TraesCS2D03G0589200.1	TATA-box	TATAA	5	983	988
TaAO1-2D	TraesCS2D03G0589200.1	TATA-box	TATA	4	984	988
TaAO1-2D	TraesCS2D03G0589200.1	TATA-box	TATATA	6	1233	1239
TaAO1-2D	TraesCS2D03G0589200.1	TATA-box	ATATAT	6	1234	1240
TaAO1-2D	TraesCS2D03G0589200.1	TATA-box	TATATA	6	1235	1241
TaAO1-2D	TraesCS2D03G0589200.1	TATA-box	TATA	4	1237	1241
TaAO1-2D	TraesCS2D03G0589200.1	TATA-box	TATA	4	1245	1249
TaAO1-2D	TraesCS2D03G0589200.1	TATA-box	TACAAAA	7	1300	1307
TaAO1-2D	TraesCS2D03G0589200.1	TCCC-motif	TCTCCCT	7	401	408
TaAO1-2D	TraesCS2D03G0589200.1	TC-rich repeats	GTTTTCTTAC	9	323	332
TaAO1-2D	TraesCS2D03G0589200.1	TGACG-motif	TGACG	5	425	430
TaAO1-2D	TraesCS2D03G0589200.1	TGACG-motif	TGACG	5	1124	1129
TaAO2-5A	TraesCS5A03G0972600.1	Box II	TGGTAATAA	9	396	405
TaAO2-5A	TraesCS5A03G0972600.1	CAAT-box	CCAAT	5	122	127
TaAO2-5A	TraesCS5A03G0972600.1	CAAT-box	CAAAT	5	194	199
TaAO2-5A	TraesCS5A03G0972600.1	CAAT-box	CCAAT	5	271	276
TaAO2-5A	TraesCS5A03G0972600.1	CAAT-box	CAAAT	5	338	343
TaAO2-5A	TraesCS5A03G0972600.1	CAAT-box	CCAAT	5	1137	1142
TaAO2-5A	TraesCS5A03G0972600.1	CAAT-box	CAAAT	5	1149	1154
TaAO2-5A	TraesCS5A03G0972600.1	CAAT-box	CCAAT	5	1307	1312
TaAO2-5A	TraesCS5A03G0972600.1	CAAT-box	CAAAT	5	1337	1342
TaAO2-5A	TraesCS5A03G0972600.1	CAAT-box	CCAAT	5	1440	1445
TaAO2-5A	TraesCS5A03G0972600.1	CGTCA-motif	CGTCA	5	61	66
TaAO2-5A	TraesCS5A03G0972600.1	CGTCA-motif	CGTCA	5	447	452
TaAO2-5A	TraesCS5A03G0972600.1	CGTCA-motif	CGTCA	5	1487	1492
TaAO2-5A	TraesCS5A03G0972600.1	chs-CMA2a	TCACTTGA	8	1004	1012
TaAO2-5A	TraesCS5A03G0972600.1	circadian	CAAAGATATC	9	1031	1040
TaAO2-5A	TraesCS5A03G0972600.1	G-box	CACGAC	6	473	479
TaAO2-5A	TraesCS5A03G0972600.1	LTR	CCGAAA	6	326	332
TaAO2-5A	TraesCS5A03G0972600.1	LTR	CCGAAA	6	655	661
TaAO2-5A	TraesCS5A03G0972600.1	MBS	CAACTG	6	1105	1111
TaAO2-5A	TraesCS5A03G0972600.1	Sp1	GGGCGG	6	458	464
TaAO2-5A	TraesCS5A03G0972600.1	TATA-box	TATA	4	4	8
TaAO2-5A	TraesCS5A03G0972600.1	TATA-box	ATATAT	6	71	77
TaAO2-5A	TraesCS5A03G0972600.1	TATA-box	TATA	4	72	76
TaAO2-5A	TraesCS5A03G0972600.1	TATA-box	TATA	4	145	149
TaAO2-5A	TraesCS5A03G0972600.1	TATA-box	ATATAT	6	171	177
TaAO2-5A	TraesCS5A03G0972600.1	TATA-box	TATATA	6	172	178
TaAO2-5A	TraesCS5A03G0972600.1	TATA-box	TATA	4	174	178
TaAO2-5A	TraesCS5A03G0972600.1	TATA-box	ATATAA	6	197	203
TaAO2-5A	TraesCS5A03G0972600.1	TATA-box	TATA	4	198	202
TaAO2-5A	TraesCS5A03G0972600.1	TATA-box	ATATAT	6	360	366
TaAO2-5A	TraesCS5A03G0972600.1	TATA-box	TATATA	6	361	367
TaAO2-5A	TraesCS5A03G0972600.1	TATA-box	ATATAT	6	362	368
TaAO2-5A	TraesCS5A03G0972600.1	TATA-box	TATATA	6	363	369
TaAO2-5A	TraesCS5A03G0972600.1	TATA-box	ATATAT	6	364	370
TaAO2-5A	TraesCS5A03G0972600.1	TATA-box	TATA	4	365	369
TaAO2-5A	TraesCS5A03G0972600.1	TATA-box	TATA	4	643	647
TaAO2-5A	TraesCS5A03G0972600.1	TATA-box	TATA	4	905	909
TaAO2-5A	TraesCS5A03G0972600.1	TATA-box	TATA	4	951	955
TaAO2-5A	TraesCS5A03G0972600.1	TATA-box	ATATAT	6	965	971
TaAO2-5A	TraesCS5A03G0972600.1	TATA-box	TATATA	6	966	972
TaAO2-5A	TraesCS5A03G0972600.1	TATA-box	ATATAA	6	967	973
TaAO2-5A	TraesCS5A03G0972600.1	TATA-box	TATA	4	968	972
TaAO2-5A	TraesCS5A03G0972600.1	TATA-box	ATTATA	6	1029	1035
TaAO2-5A	TraesCS5A03G0972600.1	TATA-box	TATAA	5	1030	1035
TaAO2-5A	TraesCS5A03G0972600.1	TATA-box	TATA	4	1031	1035
TaAO2-5A	TraesCS5A03G0972600.1	TATA-box	TATA	4	1190	1194
TaAO2-5A	TraesCS5A03G0972600.1	TATA-box	ATTATA	6	1203	1209
TaAO2-5A	TraesCS5A03G0972600.1	TATA-box	TATAA	5	1204	1209
TaAO2-5A	TraesCS5A03G0972600.1	TATA-box	TATA	4	1205	1209
TaAO2-5A	TraesCS5A03G0972600.1	TATA-box	TATATA	6	1234	1240
TaAO2-5A	TraesCS5A03G0972600.1	TATA-box	TATA	4	1236	1240
TaAO2-5A	TraesCS5A03G0972600.1	TATA-box	TAAAGATT	8	1470	1478
TaAO2-5A	TraesCS5A03G0972600.1	TC-rich repeats	GTTTTCTTAC	9	35	44
TaAO2-5A	TraesCS5A03G0972600.1	TCT-motif	TCTTAC	6	189	195
TaAO2-5A	TraesCS5A03G0972600.1	TGACG-motif	TGACG	5	61	66
TaAO2-5A	TraesCS5A03G0972600.1	TGACG-motif	TGACG	5	447	452
TaAO2-5A	TraesCS5A03G0972600.1	TGACG-motif	TGACG	5	1487	1492
TaAO2-5B	TraesCS5B03G1021700.1	ABRE	ACGTG	5	29	34
TaAO2-5B	TraesCS5B03G1021700.1	AE-box	AGAAACTT	8	822	830
TaAO2-5B	TraesCS5B03G1021700.1	ARE	AAACCA	6	693	699
TaAO2-5B	TraesCS5B03G1021700.1	AT-rich element	ATAGAAATCAA	10	697	707
TaAO2-5B	TraesCS5B03G1021700.1	Box 4	ATTAAT	6	601	607
TaAO2-5B	TraesCS5B03G1021700.1	Box 4	ATTAAT	6	645	651
TaAO2-5B	TraesCS5B03G1021700.1	Box 4	ATTAAT	6	1390	1396
TaAO2-5B	TraesCS5B03G1021700.1	CAAT-box	CAAAT	5	485	490
TaAO2-5B	TraesCS5B03G1021700.1	CAAT-box	CCAAT	5	532	537
TaAO2-5B	TraesCS5B03G1021700.1	CAAT-box	CAAAT	5	589	594
TaAO2-5B	TraesCS5B03G1021700.1	CAAT-box	CCAAT	5	626	631
TaAO2-5B	TraesCS5B03G1021700.1	CAAT-box	CAAAT	5	632	637
TaAO2-5B	TraesCS5B03G1021700.1	CAAT-box	CAAAT	5	653	658
TaAO2-5B	TraesCS5B03G1021700.1	CAAT-box	CCAAT	5	691	696
TaAO2-5B	TraesCS5B03G1021700.1	CAAT-box	CCAAT	5	714	719
TaAO2-5B	TraesCS5B03G1021700.1	CAAT-box	CAAAT	5	771	776
TaAO2-5B	TraesCS5B03G1021700.1	CAAT-box	CAAAT	5	1049	1054
TaAO2-5B	TraesCS5B03G1021700.1	CAAT-box	CCAAT	5	1054	1059
TaAO2-5B	TraesCS5B03G1021700.1	CAAT-box	CAAAT	5	1265	1270
TaAO2-5B	TraesCS5B03G1021700.1	CAAT-box	CAAAT	5	1307	1312
TaAO2-5B	TraesCS5B03G1021700.1	CAAT-box	CAAAT	5	1412	1417
TaAO2-5B	TraesCS5B03G1021700.1	G-box	CACGTC	6	28	34
TaAO2-5B	TraesCS5B03G1021700.1	GC-motif	CCCCCG	6	112	118
TaAO2-5B	TraesCS5B03G1021700.1	LTR	CCGAAA	6	1355	1361
TaAO2-5B	TraesCS5B03G1021700.1	TATA-box	taTATAAAtc	9	494	503
TaAO2-5B	TraesCS5B03G1021700.1	TATA-box	TATTTAAA	8	496	504
TaAO2-5B	TraesCS5B03G1021700.1	TATA-box	ATATAT	6	504	510
TaAO2-5B	TraesCS5B03G1021700.1	TATA-box	TATA	4	505	509
TaAO2-5B	TraesCS5B03G1021700.1	TATA-box	TATATA	6	549	555
TaAO2-5B	TraesCS5B03G1021700.1	TATA-box	ATATAT	6	550	556
TaAO2-5B	TraesCS5B03G1021700.1	TATA-box	TATATA	6	551	557
TaAO2-5B	TraesCS5B03G1021700.1	TATA-box	ATATAT	6	552	558
TaAO2-5B	TraesCS5B03G1021700.1	TATA-box	TATA	4	553	557
TaAO2-5B	TraesCS5B03G1021700.1	TATA-box	TATAAA	6	572	578
TaAO2-5B	TraesCS5B03G1021700.1	TATA-box	TATAA	5	573	578
TaAO2-5B	TraesCS5B03G1021700.1	TATA-box	TATA	4	574	578
TaAO2-5B	TraesCS5B03G1021700.1	TATA-box	ATATAT	6	597	603
TaAO2-5B	TraesCS5B03G1021700.1	TATA-box	TATA	4	598	602
TaAO2-5B	TraesCS5B03G1021700.1	TATA-box	ATATAT	6	605	611
TaAO2-5B	TraesCS5B03G1021700.1	TATA-box	TATATA	6	606	612
TaAO2-5B	TraesCS5B03G1021700.1	TATA-box	ATATAT	6	607	613
TaAO2-5B	TraesCS5B03G1021700.1	TATA-box	TATATA	6	608	614
TaAO2-5B	TraesCS5B03G1021700.1	TATA-box	ATATAA	6	609	615
TaAO2-5B	TraesCS5B03G1021700.1	TATA-box	TATA	4	610	614
TaAO2-5B	TraesCS5B03G1021700.1	TATA-box	ATATAT	6	618	624
TaAO2-5B	TraesCS5B03G1021700.1	TATA-box	TATA	4	619	623
TaAO2-5B	TraesCS5B03G1021700.1	TATA-box	TAAAGATT	8	1236	1244
TaAO2-5B	TraesCS5B03G1021700.1	TATA-box	TATA	4	1452	1456
TaAO2-5B	TraesCS5B03G1021700.1	TCCC-motif	TCTCCCT	7	194	201
TaAO2-5B	TraesCS5B03G1021700.1	TCCC-motif	TCTCCCT	7	293	300
TaAO2-5B	TraesCS5B03G1021700.1	TCCC-motif	TCTCCCT	7	452	459
TaAO2-5D	TraesCS5D03G0925000.1	ABRE	GCCGCGTGGC	9	528	537
TaAO2-5D	TraesCS5D03G0925000.1	ABRE	ACGTG	5	1078	1083
TaAO2-5D	TraesCS5D03G0925000.1	ABRE	ACGTG	5	1490	1495
TaAO2-5D	TraesCS5D03G0925000.1	Box 4	ATTAAT	6	1276	1282
TaAO2-5D	TraesCS5D03G0925000.1	CAAT-box	CCCAATTT	8	145	153
TaAO2-5D	TraesCS5D03G0925000.1	CAAT-box	CCAAT	5	147	152
TaAO2-5D	TraesCS5D03G0925000.1	CAAT-box	CCAAT	5	325	330
TaAO2-5D	TraesCS5D03G0925000.1	CAAT-box	CAAAT	5	397	402
TaAO2-5D	TraesCS5D03G0925000.1	CAAT-box	CCAAT	5	404	409
TaAO2-5D	TraesCS5D03G0925000.1	CAAT-box	CAAAT	5	433	438
TaAO2-5D	TraesCS5D03G0925000.1	CAAT-box	CCAAT	5	440	445
TaAO2-5D	TraesCS5D03G0925000.1	CAAT-box	CAAAT	5	472	477
TaAO2-5D	TraesCS5D03G0925000.1	CAAT-box	CCAAT	5	479	484
TaAO2-5D	TraesCS5D03G0925000.1	CAAT-box	CCAAT	5	493	498
TaAO2-5D	TraesCS5D03G0925000.1	CAAT-box	CCAAT	5	515	520
TaAO2-5D	TraesCS5D03G0925000.1	CAT-box	GCCACT	6	1423	1429
TaAO2-5D	TraesCS5D03G0925000.1	CGTCA-motif	CGTCA	5	313	318
TaAO2-5D	TraesCS5D03G0925000.1	CGTCA-motif	CGTCA	5	1076	1081
TaAO2-5D	TraesCS5D03G0925000.1	G-box	CACGTC	6	1077	1083
TaAO2-5D	TraesCS5D03G0925000.1	G-box	TACGTG	6	1489	1495
TaAO2-5D	TraesCS5D03G0925000.1	I-box	GTATAAGGCC	9	1482	1491
TaAO2-5D	TraesCS5D03G0925000.1	TATA-box	TATAA	5	98	103
TaAO2-5D	TraesCS5D03G0925000.1	TATA-box	TATA	4	99	103
TaAO2-5D	TraesCS5D03G0925000.1	TATA-box	TATA	4	154	158
TaAO2-5D	TraesCS5D03G0925000.1	TATA-box	TATATA	6	159	165
TaAO2-5D	TraesCS5D03G0925000.1	TATA-box	TATA	4	161	165
TaAO2-5D	TraesCS5D03G0925000.1	TATA-box	TATATA	6	602	608
TaAO2-5D	TraesCS5D03G0925000.1	TATA-box	ATATAT	6	603	609
TaAO2-5D	TraesCS5D03G0925000.1	TATA-box	TATA	4	604	608
TaAO2-5D	TraesCS5D03G0925000.1	TATA-box	ATATAT	6	618	624
TaAO2-5D	TraesCS5D03G0925000.1	TATA-box	TATATA	6	619	625
TaAO2-5D	TraesCS5D03G0925000.1	TATA-box	ATATAT	6	620	626
TaAO2-5D	TraesCS5D03G0925000.1	TATA-box	TATATA	6	621	627
TaAO2-5D	TraesCS5D03G0925000.1	TATA-box	ATATAT	6	622	628
TaAO2-5D	TraesCS5D03G0925000.1	TATA-box	TATA	4	623	627
TaAO2-5D	TraesCS5D03G0925000.1	TATA-box	TATA	4	635	639
TaAO2-5D	TraesCS5D03G0925000.1	TATA-box	TATA	4	1373	1377
TaAO2-5D	TraesCS5D03G0925000.1	TATA-box	ATATAT	6	1465	1471
TaAO2-5D	TraesCS5D03G0925000.1	TATA-box	TATATA	6	1466	1472
TaAO2-5D	TraesCS5D03G0925000.1	TATA-box	ATATAT	6	1467	1473
TaAO2-5D	TraesCS5D03G0925000.1	TATA-box	TATATA	6	1468	1474
TaAO2-5D	TraesCS5D03G0925000.1	TATA-box	ATATAT	6	1469	1475
TaAO2-5D	TraesCS5D03G0925000.1	TATA-box	TATA	4	1470	1474
TaAO2-5D	TraesCS5D03G0925000.1	TATA-box	ATTATA	6	1473	1479
TaAO2-5D	TraesCS5D03G0925000.1	TATA-box	TATATAA	7	1474	1481
TaAO2-5D	TraesCS5D03G0925000.1	TATA-box	TATATA	6	1475	1481
TaAO2-5D	TraesCS5D03G0925000.1	TATA-box	ATATAT	6	1476	1482
TaAO2-5D	TraesCS5D03G0925000.1	TATA-box	TATA	4	1477	1481
TaAO2-5D	TraesCS5D03G0925000.1	TATA-box	TATAA	5	1486	1491
TaAO2-5D	TraesCS5D03G0925000.1	TATA-box	TATA	4	1487	1491
TaAO2-5D	TraesCS5D03G0925000.1	TATA-box	TATAAA	6	1495	1501
TaAO2-5D	TraesCS5D03G0925000.1	TATA-box	TATAA	5	1496	1501
TaAO2-5D	TraesCS5D03G0925000.1	TATA-box	TATA	4	1497	1501
TaAO2-5D	TraesCS5D03G0925000.1	TATC-box	TATCCCA	7	511	518
TaAO2-5D	TraesCS5D03G0925000.1	TCA-element	CCATCTTTTT	9	1285	1294
TaAO2-5D	TraesCS5D03G0925000.1	TGACG-motif	TGACG	5	313	318
TaAO2-5D	TraesCS5D03G0925000.1	TGACG-motif	TGACG	5	1076	1081
TaAO3-6A	TraesCS6A03G0227300.1	A-box	CCGTCC	6	245	251
TaAO3-6A	TraesCS6A03G0227300.1	ABRE	ACGTG	5	49	54
TaAO3-6A	TraesCS6A03G0227300.1	ABRE	ACGTG	5	70	75
TaAO3-6A	TraesCS6A03G0227300.1	ACE	GACACGTATG	9	67	76
TaAO3-6A	TraesCS6A03G0227300.1	ARE	AAACCA	6	512	518
TaAO3-6A	TraesCS6A03G0227300.1	ARE	AAACCA	6	630	636
TaAO3-6A	TraesCS6A03G0227300.1	ARE	AAACCA	6	1025	1031
TaAO3-6A	TraesCS6A03G0227300.1	ARE	AAACCA	6	1401	1407
TaAO3-6A	TraesCS6A03G0227300.1	CAAT-box	CAAAT	5	161	166
TaAO3-6A	TraesCS6A03G0227300.1	CAAT-box	CAAAT	5	282	287
TaAO3-6A	TraesCS6A03G0227300.1	CAAT-box	CCAAT	5	649	654
TaAO3-6A	TraesCS6A03G0227300.1	CAAT-box	CAAAT	5	696	701
TaAO3-6A	TraesCS6A03G0227300.1	CAAT-box	CCAAT	5	947	952
TaAO3-6A	TraesCS6A03G0227300.1	CAAT-box	CCAAT	5	1028	1033
TaAO3-6A	TraesCS6A03G0227300.1	CAAT-box	CAAAT	5	1310	1315
TaAO3-6A	TraesCS6A03G0227300.1	CAAT-box	CCAAT	5	1359	1364
TaAO3-6A	TraesCS6A03G0227300.1	CAT-box	GCCACT	6	503	509
TaAO3-6A	TraesCS6A03G0227300.1	CCAAT-box	CAACGG	6	616	622
TaAO3-6A	TraesCS6A03G0227300.1	CCAAT-box	CAACGG	6	910	916
TaAO3-6A	TraesCS6A03G0227300.1	CGTCA-motif	CGTCA	5	519	524
TaAO3-6A	TraesCS6A03G0227300.1	CGTCA-motif	CGTCA	5	714	719
TaAO3-6A	TraesCS6A03G0227300.1	G-Box	CACGTT	6	69	75
TaAO3-6A	TraesCS6A03G0227300.1	G-box	TACGTG	6	48	54
TaAO3-6A	TraesCS6A03G0227300.1	G-box	CACGAC	6	165	171
TaAO3-6A	TraesCS6A03G0227300.1	G-box	CACGAC	6	932	938
TaAO3-6A	TraesCS6A03G0227300.1	MBS	CAACTG	6	786	792
TaAO3-6A	TraesCS6A03G0227300.1	MRE	AACCTAA	7	855	862
TaAO3-6A	TraesCS6A03G0227300.1	O2-site	GTTGACGTGA	9	139	148
TaAO3-6A	TraesCS6A03G0227300.1	P-box	CCTTTTG	7	1493	1500
TaAO3-6A	TraesCS6A03G0227300.1	TATA-box	ATATAT	6	213	219
TaAO3-6A	TraesCS6A03G0227300.1	TATA-box	TATATA	6	214	220
TaAO3-6A	TraesCS6A03G0227300.1	TATA-box	ATATAT	6	215	221
TaAO3-6A	TraesCS6A03G0227300.1	TATA-box	TATA	4	216	220
TaAO3-6A	TraesCS6A03G0227300.1	TATA-box	TATA	4	435	439
TaAO3-6A	TraesCS6A03G0227300.1	TATA-box	TATACA	6	1125	1131
TaAO3-6A	TraesCS6A03G0227300.1	TATA-box	TATA	4	1127	1131
TaAO3-6A	TraesCS6A03G0227300.1	TATA-box	ATATAA	6	1162	1168
TaAO3-6A	TraesCS6A03G0227300.1	TATA-box	TATA	4	1163	1167
TaAO3-6A	TraesCS6A03G0227300.1	TATA-box	taTATAAAtc	9	1192	1201
TaAO3-6A	TraesCS6A03G0227300.1	TATA-box	taTATAAAg	9	1193	1202
TaAO3-6A	TraesCS6A03G0227300.1	TATA-box	TATAAA	6	1194	1200
TaAO3-6A	TraesCS6A03G0227300.1	TATA-box	TATATAA	7	1195	1202
TaAO3-6A	TraesCS6A03G0227300.1	TATA-box	TATATA	6	1196	1202
TaAO3-6A	TraesCS6A03G0227300.1	TATA-box	ATATAA	6	1197	1203
TaAO3-6A	TraesCS6A03G0227300.1	TATA-box	TATA	4	1198	1202
TaAO3-6A	TraesCS6A03G0227300.1	TATA-box	TATA	4	1273	1277
TaAO3-6A	TraesCS6A03G0227300.1	TATA-box	TACAAAA	7	1495	1502
TaAO3-6A	TraesCS6A03G0227300.1	TC-rich repeats	GTTTTCTTAC	9	1288	1297
TaAO3-6A	TraesCS6A03G0227300.1	TCT-motif	TCTTAC	6	58	64
TaAO3-6A	TraesCS6A03G0227300.1	TCT-motif	TCTTAC	6	735	741
TaAO3-6A	TraesCS6A03G0227300.1	TGACG-motif	TGACG	5	519	524
TaAO3-6A	TraesCS6A03G0227300.1	TGACG-motif	TGACG	5	714	719
TaAO3-6A	TraesCS6A03G0227300.1	TGA-element	AACGAC	6	294	300
TaAO3-6A	TraesCS6A03G0227300.1	TGA-element	AACGAC	6	770	776
TaAO3-6B	TraesCS6B03G0316000.1	ARE	AAACCA	6	1301	1307
TaAO3-6B	TraesCS6B03G0316000.1	Box II	TGGTAATAA	9	677	686
TaAO3-6B	TraesCS6B03G0316000.1	CAAT-box	CCAAT	5	156	161
TaAO3-6B	TraesCS6B03G0316000.1	CAAT-box	CAAAT	5	189	194
TaAO3-6B	TraesCS6B03G0316000.1	CAAT-box	CAAAT	5	229	234
TaAO3-6B	TraesCS6B03G0316000.1	CAAT-box	CAAAT	5	725	730
TaAO3-6B	TraesCS6B03G0316000.1	CAAT-box	CAAAT	5	894	899
TaAO3-6B	TraesCS6B03G0316000.1	CAAT-box	CCAAT	5	966	971
TaAO3-6B	TraesCS6B03G0316000.1	CAAT-box	CAAAT	5	991	996
TaAO3-6B	TraesCS6B03G0316000.1	CAAT-box	CCAAT	5	1090	1095
TaAO3-6B	TraesCS6B03G0316000.1	CAAT-box	CCAAT	5	1169	1174
TaAO3-6B	TraesCS6B03G0316000.1	CAAT-box	CAAAT	5	1378	1383
TaAO3-6B	TraesCS6B03G0316000.1	CAAT-box	CAAAT	5	1446	1451
TaAO3-6B	TraesCS6B03G0316000.1	CAAT-box	CAAAT	5	1464	1469
TaAO3-6B	TraesCS6B03G0316000.1	CAAT-box	CAAAT	5	1479	1484
TaAO3-6B	TraesCS6B03G0316000.1	CAT-box	GCCACT	6	914	920
TaAO3-6B	TraesCS6B03G0316000.1	GARE-motif	TCTGTTG	7	525	532
TaAO3-6B	TraesCS6B03G0316000.1	GATA-motif	GATAGGG	7	877	884
TaAO3-6B	TraesCS6B03G0316000.1	GATA-motif	GATAGGA	7	946	953
TaAO3-6B	TraesCS6B03G0316000.1	I-box	gGATAAGGTG	9	1068	1077
TaAO3-6B	TraesCS6B03G0316000.1	LTR	CCGAAA	6	573	579
TaAO3-6B	TraesCS6B03G0316000.1	LTR	CCGAAA	6	734	740
TaAO3-6B	TraesCS6B03G0316000.1	MSA-like	(T/C)C(T/C)AACGG(T/C)(T/C)A	9	560	569
TaAO3-6B	TraesCS6B03G0316000.1	TATA-box	TATATA	6	460	466
TaAO3-6B	TraesCS6B03G0316000.1	TATA-box	ATATAT	6	461	467
TaAO3-6B	TraesCS6B03G0316000.1	TATA-box	TATATA	6	462	468
TaAO3-6B	TraesCS6B03G0316000.1	TATA-box	TATA	4	464	468
TaAO3-6B	TraesCS6B03G0316000.1	TATA-box	TACAAAA	7	652	659
TaAO3-6B	TraesCS6B03G0316000.1	TATA-box	TACAAAA	7	754	761
TaAO3-6B	TraesCS6B03G0316000.1	TATA-box	TATA	4	1102	1106
TaAO3-6B	TraesCS6B03G0316000.1	TATA-box	ATATAA	6	1133	1139
TaAO3-6B	TraesCS6B03G0316000.1	TATA-box	TATA	4	1134	1138
TaAO3-6B	TraesCS6B03G0316000.1	TATA-box	TATA	4	1279	1283
TaAO3-6B	TraesCS6B03G0316000.1	TATA-box	TATA	4	1360	1364
TaAO3-6B	TraesCS6B03G0316000.1	TATC-box	TATCCCA	7	19	26
TaAO3-6B	TraesCS6B03G0316000.1	TCT-motif	TCTTAC	6	641	647
TaAO3-6B	TraesCS6B03G0316000.1	TCT-motif	TCTTAC	6	885	891
TaAO3-6D	TraesCS6D03G0185200.1	A-box	CCGTCC	6	1110	1116
TaAO3-6D	TraesCS6D03G0185200.1	ABRE	GCCGCGTGGC	10	94	104
TaAO3-6D	TraesCS6D03G0185200.1	ABRE	ACGTG	5	142	147
TaAO3-6D	TraesCS6D03G0185200.1	ABRE	GCCGCGTGGC	9	145	154
TaAO3-6D	TraesCS6D03G0185200.1	ABRE	GCCGCGTGGC	9	899	908
TaAO3-6D	TraesCS6D03G0185200.1	ARE	AAACCA	6	638	644
TaAO3-6D	TraesCS6D03G0185200.1	Box 4	ATTAAT	6	385	391
TaAO3-6D	TraesCS6D03G0185200.1	CAAT-box	CAAAT	5	171	176
TaAO3-6D	TraesCS6D03G0185200.1	CAAT-box	CCAAT	5	307	312
TaAO3-6D	TraesCS6D03G0185200.1	CAAT-box	CCAAT	5	1492	1497
TaAO3-6D	TraesCS6D03G0185200.1	CAT-box	GCCACT	6	26	32
TaAO3-6D	TraesCS6D03G0185200.1	CAT-box	GCCACT	6	1280	1286
TaAO3-6D	TraesCS6D03G0185200.1	CGTCA-motif	CGTCA	5	1091	1096
TaAO3-6D	TraesCS6D03G0185200.1	G-box	CACGTC	6	142	148
TaAO3-6D	TraesCS6D03G0185200.1	G-box	CACGAC	6	716	722
TaAO3-6D	TraesCS6D03G0185200.1	G-box	CACGAC	6	1467	1473
TaAO3-6D	TraesCS6D03G0185200.1	GC-motif	CCCCCG	6	590	596
TaAO3-6D	TraesCS6D03G0185200.1	GC-motif	CCCCCG	6	1474	1480
TaAO3-6D	TraesCS6D03G0185200.1	MBS	CAACTG	6	793	799
TaAO3-6D	TraesCS6D03G0185200.1	O2-site	GATGA(C/T)(A/G)TG(A/G)	8	555	563
TaAO3-6D	TraesCS6D03G0185200.1	Sp1	GGGCGG	6	115	121
TaAO3-6D	TraesCS6D03G0185200.1	Sp1	GGGCGG	6	602	608
TaAO3-6D	TraesCS6D03G0185200.1	Sp1	GGGCGG	6	777	783
TaAO3-6D	TraesCS6D03G0185200.1	Sp1	GGGCGG	6	1074	1080
TaAO3-6D	TraesCS6D03G0185200.1	TATA-box	TATA	4	666	670
TaAO3-6D	TraesCS6D03G0185200.1	TATA-box	ccTATAAAaa	9	1144	1153
TaAO3-6D	TraesCS6D03G0185200.1	TATA-box	TATATA	6	1146	1152
TaAO3-6D	TraesCS6D03G0185200.1	TATA-box	ATATAA	6	1147	1153
TaAO3-6D	TraesCS6D03G0185200.1	TATA-box	TATA	4	1148	1152
TaAO3-6D	TraesCS6D03G0185200.1	TCT-motif	TCTTAC	6	1365	1371
TaAO3-6D	TraesCS6D03G0185200.1	TGACG-motif	TGACG	5	1091	1096

## Sheet: Table S10
Table S10: The PPI network between TaAO and other proteins in wheat
Node1	Node2	Neighborhood_on_chromosome	Gene_fusion	Phylogenetic_cooccurrence	Homology	Coexpression	Experimentally_determined_interaction	Database_annotated	Automated_textmining	Combined_score
Traes_1AL_2EC98608D.2	Traes_2AS_4AB51ACE2.1	0.218	0	0	0	0.599	0.077	0	0.549	0.851
Traes_1AL_2EC98608D.2	Traes_2AS_BA55E613D.2	0.218	0	0	0	0.599	0.077	0	0.549	0.851
Traes_1AL_2EC98608D.2	Traes_2AL_1E2B26B7F.1	0.218	0	0	0	0.599	0.077	0	0.549	0.851
Traes_1AL_2EC98608D.2	Traes_1BL_BD3E22844.1	0	0	0.48	0.954	0.116	0	0.953	0	0.957
Traes_1AL_2EC98608D.2	TaAO1-2A	0.218	0	0	0	0.683	0.702	0.629	0.469	0.982
Traes_1AL_2EC98608D.2	TaAO2-5B	0.218	0	0	0	0.683	0.702	0.629	0.469	0.982
Traes_1AL_2EC98608D.2	TaAO2-5D	0.218	0	0	0	0.683	0.702	0.629	0.469	0.982
Traes_1AL_2EC98608D.2	TaAO2-5A	0.218	0	0	0	0.683	0.702	0.629	0.469	0.982
Traes_1AL_2EC98608D.2	TaAO1-2D	0.218	0	0	0	0.683	0.702	0.629	0.469	0.982
Traes_1AL_2EC98608D.2	TaAO1-2B	0.218	0	0	0	0.683	0.702	0.629	0.469	0.982
Traes_1AL_2EC98608D.2	Traes_5DL_885A58CBA.3	0.219	0	0	0	0.703	0.713	0.631	0.533	0.986
Traes_1AL_2EC98608D.2	Traes_7DL_91E866850.1	0.219	0	0	0	0.703	0.713	0.631	0.533	0.986
Traes_1AL_2EC98608D.2	Traes_7AL_C0609756B.1	0.219	0	0	0	0.703	0.713	0.631	0.533	0.986
Traes_1AL_2EC98608D.2	Traes_5BL_402FB4A3F.1	0.219	0	0	0	0.703	0.713	0.631	0.533	0.986
Traes_1AL_2EC98608D.2	Traes_2AS_3BA916807.1	0.221	0	0	0	0.84	0.4	0.633	0.615	0.987
Traes_1AL_2EC98608D.2	Traes_2DS_3AC11B9D8.1	0.221	0	0	0	0.84	0.4	0.633	0.615	0.987
Traes_1AL_2EC98608D.2	Traes_2BS_8863D42E7.1	0.221	0	0	0	0.84	0.4	0.633	0.615	0.987
Traes_1AL_2EC98608D.2	Traes_7BL_8F49CE9D6.2	0.226	0	0	0	0.778	0.713	0.631	0.533	0.989
Traes_1AL_2EC98608D.2	Traes_7AL_6405AB56F.2	0.226	0	0	0	0.778	0.713	0.631	0.533	0.989
Traes_1AL_2EC98608D.2	TaAO3-6D	0.218	0	0	0	0.683	0.702	0.964	0.469	0.998
Traes_1AL_2EC98608D.2	TaAO3-6A	0.218	0	0	0	0.683	0.702	0.964	0.469	0.998
Traes_1AL_2EC98608D.2	TaAO3-6B	0.218	0	0	0	0.683	0.702	0.964	0.469	0.998
Traes_1AL_2EC98608D.2	Traes_4AS_2DCA42965.1	0.221	0	0	0	0.814	0.714	0.965	0.822	0.999
Traes_1BL_A93F9F079.2	Traes_2AL_1E2B26B7F.1	0.218	0	0	0	0.599	0.077	0	0.549	0.851
Traes_1BL_A93F9F079.2	Traes_2AS_BA55E613D.2	0.218	0	0	0	0.599	0.077	0	0.549	0.851
Traes_1BL_A93F9F079.2	Traes_2AS_4AB51ACE2.1	0.218	0	0	0	0.599	0.077	0	0.549	0.851
Traes_1BL_A93F9F079.2	Traes_1BL_BD3E22844.1	0	0	0.48	0.953	0.116	0	0.953	0	0.957
Traes_1BL_A93F9F079.2	TaAO1-2B	0.218	0	0	0	0.683	0.702	0.629	0.469	0.982
Traes_1BL_A93F9F079.2	TaAO1-2D	0.218	0	0	0	0.683	0.702	0.629	0.469	0.982
Traes_1BL_A93F9F079.2	TaAO2-5A	0.218	0	0	0	0.683	0.702	0.629	0.469	0.982
Traes_1BL_A93F9F079.2	TaAO2-5D	0.218	0	0	0	0.683	0.702	0.629	0.469	0.982
Traes_1BL_A93F9F079.2	TaAO2-5B	0.218	0	0	0	0.683	0.702	0.629	0.469	0.982
Traes_1BL_A93F9F079.2	TaAO1-2A	0.218	0	0	0	0.683	0.702	0.629	0.469	0.982
Traes_1BL_A93F9F079.2	Traes_7AL_C0609756B.1	0.219	0	0	0	0.703	0.713	0.631	0.533	0.986
Traes_1BL_A93F9F079.2	Traes_5BL_402FB4A3F.1	0.219	0	0	0	0.703	0.713	0.631	0.533	0.986
Traes_1BL_A93F9F079.2	Traes_7DL_91E866850.1	0.219	0	0	0	0.703	0.713	0.631	0.533	0.986
Traes_1BL_A93F9F079.2	Traes_5DL_885A58CBA.3	0.219	0	0	0	0.703	0.713	0.631	0.533	0.986
Traes_1BL_A93F9F079.2	Traes_2BS_8863D42E7.1	0.221	0	0	0	0.84	0.4	0.633	0.615	0.987
Traes_1BL_A93F9F079.2	Traes_2DS_3AC11B9D8.1	0.221	0	0	0	0.84	0.4	0.633	0.615	0.987
Traes_1BL_A93F9F079.2	Traes_2AS_3BA916807.1	0.221	0	0	0	0.84	0.4	0.633	0.615	0.987
Traes_1BL_A93F9F079.2	Traes_7AL_6405AB56F.2	0.226	0	0	0	0.778	0.713	0.631	0.533	0.989
Traes_1BL_A93F9F079.2	Traes_7BL_8F49CE9D6.2	0.226	0	0	0	0.778	0.713	0.631	0.533	0.989
Traes_1BL_A93F9F079.2	TaAO3-6B	0.218	0	0	0	0.683	0.702	0.964	0.469	0.998
Traes_1BL_A93F9F079.2	TaAO3-6A	0.218	0	0	0	0.683	0.702	0.964	0.469	0.998
Traes_1BL_A93F9F079.2	TaAO3-6D	0.218	0	0	0	0.683	0.702	0.964	0.469	0.998
Traes_1BL_A93F9F079.2	Traes_4AS_2DCA42965.1	0.221	0	0	0	0.814	0.714	0.965	0.822	0.999
Traes_1BL_BD3E22844.1	Traes_2AL_1E2B26B7F.1	0.218	0	0	0	0.599	0.077	0	0.549	0.851
Traes_1BL_BD3E22844.1	Traes_2AS_BA55E613D.2	0.218	0	0	0	0.599	0.077	0	0.549	0.851
Traes_1BL_BD3E22844.1	Traes_2AS_4AB51ACE2.1	0.218	0	0	0	0.599	0.077	0	0.549	0.851
Traes_1BL_BD3E22844.1	Traes_1DL_5A31A68D3.2	0	0	0.48	0.954	0.116	0	0.953	0	0.957
Traes_1BL_BD3E22844.1	TaAO1-2D	0.218	0	0	0	0.683	0.702	0.629	0.469	0.982
Traes_1BL_BD3E22844.1	TaAO1-2B	0.218	0	0	0	0.683	0.702	0.629	0.469	0.982
Traes_1BL_BD3E22844.1	TaAO2-5A	0.218	0	0	0	0.683	0.702	0.629	0.469	0.982
Traes_1BL_BD3E22844.1	TaAO2-5D	0.218	0	0	0	0.683	0.702	0.629	0.469	0.982
Traes_1BL_BD3E22844.1	TaAO2-5B	0.218	0	0	0	0.683	0.702	0.629	0.469	0.982
Traes_1BL_BD3E22844.1	TaAO1-2A	0.218	0	0	0	0.683	0.702	0.629	0.469	0.982
Traes_1BL_BD3E22844.1	Traes_5BL_402FB4A3F.1	0.219	0	0	0	0.703	0.713	0.631	0.533	0.986
Traes_1BL_BD3E22844.1	Traes_7AL_C0609756B.1	0.219	0	0	0	0.703	0.713	0.631	0.533	0.986
Traes_1BL_BD3E22844.1	Traes_7DL_91E866850.1	0.219	0	0	0	0.703	0.713	0.631	0.533	0.986
Traes_1BL_BD3E22844.1	Traes_5DL_885A58CBA.3	0.219	0	0	0	0.703	0.713	0.631	0.533	0.986
Traes_1BL_BD3E22844.1	Traes_2BS_8863D42E7.1	0.221	0	0	0	0.84	0.4	0.633	0.615	0.987
Traes_1BL_BD3E22844.1	Traes_2DS_3AC11B9D8.1	0.221	0	0	0	0.84	0.4	0.633	0.615	0.987
Traes_1BL_BD3E22844.1	Traes_2AS_3BA916807.1	0.221	0	0	0	0.84	0.4	0.633	0.615	0.987
Traes_1BL_BD3E22844.1	Traes_7AL_6405AB56F.2	0.226	0	0	0	0.778	0.713	0.631	0.533	0.989
Traes_1BL_BD3E22844.1	Traes_7BL_8F49CE9D6.2	0.226	0	0	0	0.778	0.713	0.631	0.533	0.989
Traes_1BL_BD3E22844.1	TaAO3-6B	0.218	0	0	0	0.683	0.702	0.966	0.469	0.998
Traes_1BL_BD3E22844.1	TaAO3-6A	0.218	0	0	0	0.683	0.702	0.966	0.469	0.998
Traes_1BL_BD3E22844.1	TaAO3-6D	0.218	0	0	0	0.683	0.702	0.966	0.469	0.998
Traes_1BL_BD3E22844.1	Traes_4AS_2DCA42965.1	0.221	0	0	0	0.814	0.714	0.967	0.7	0.999
Traes_1DL_5A31A68D3.2	Traes_2AS_BA55E613D.2	0.218	0	0	0	0.599	0.077	0	0.549	0.851
Traes_1DL_5A31A68D3.2	Traes_2AL_1E2B26B7F.1	0.218	0	0	0	0.599	0.077	0	0.549	0.851
Traes_1DL_5A31A68D3.2	Traes_2AS_4AB51ACE2.1	0.218	0	0	0	0.599	0.077	0	0.549	0.851
Traes_1DL_5A31A68D3.2	TaAO2-5A	0.218	0	0	0	0.683	0.702	0.629	0.469	0.982
Traes_1DL_5A31A68D3.2	TaAO1-2D	0.218	0	0	0	0.683	0.702	0.629	0.469	0.982
Traes_1DL_5A31A68D3.2	TaAO1-2B	0.218	0	0	0	0.683	0.702	0.629	0.469	0.982
Traes_1DL_5A31A68D3.2	TaAO1-2A	0.218	0	0	0	0.683	0.702	0.629	0.469	0.982
Traes_1DL_5A31A68D3.2	TaAO2-5B	0.218	0	0	0	0.683	0.702	0.629	0.469	0.982
Traes_1DL_5A31A68D3.2	TaAO2-5D	0.218	0	0	0	0.683	0.702	0.629	0.469	0.982
Traes_1DL_5A31A68D3.2	Traes_5BL_402FB4A3F.1	0.219	0	0	0	0.703	0.713	0.631	0.533	0.986
Traes_1DL_5A31A68D3.2	Traes_7AL_C0609756B.1	0.219	0	0	0	0.703	0.713	0.631	0.533	0.986
Traes_1DL_5A31A68D3.2	Traes_5DL_885A58CBA.3	0.219	0	0	0	0.703	0.713	0.631	0.533	0.986
Traes_1DL_5A31A68D3.2	Traes_7DL_91E866850.1	0.219	0	0	0	0.703	0.713	0.631	0.533	0.986
Traes_1DL_5A31A68D3.2	Traes_2DS_3AC11B9D8.1	0.221	0	0	0	0.84	0.4	0.633	0.615	0.987
Traes_1DL_5A31A68D3.2	Traes_2BS_8863D42E7.1	0.221	0	0	0	0.84	0.4	0.633	0.615	0.987
Traes_1DL_5A31A68D3.2	Traes_2AS_3BA916807.1	0.221	0	0	0	0.84	0.4	0.633	0.615	0.987
Traes_1DL_5A31A68D3.2	Traes_7BL_8F49CE9D6.2	0.226	0	0	0	0.778	0.713	0.631	0.533	0.989
Traes_1DL_5A31A68D3.2	Traes_7AL_6405AB56F.2	0.226	0	0	0	0.778	0.713	0.631	0.533	0.989
Traes_1DL_5A31A68D3.2	TaAO3-6A	0.218	0	0	0	0.683	0.702	0.964	0.469	0.998
Traes_1DL_5A31A68D3.2	TaAO3-6B	0.218	0	0	0	0.683	0.702	0.964	0.469	0.998
Traes_1DL_5A31A68D3.2	TaAO3-6D	0.218	0	0	0	0.683	0.702	0.964	0.469	0.998
Traes_1DL_5A31A68D3.2	Traes_4AS_2DCA42965.1	0.221	0	0	0	0.814	0.714	0.965	0.822	0.999
Traes_2AL_1E2B26B7F.1	Traes_2AS_BA55E613D.2	0	0	0.48	0.984	0	0	0.952	0.32	0.952
Traes_2AL_1E2B26B7F.1	Traes_2AS_4AB51ACE2.1	0	0	0.48	0.974	0	0	0.952	0.32	0.952
Traes_2AL_1E2B26B7F.1	Traes_4AS_2DCA42965.1	0.217	0	0	0	0.851	0	0	0.707	0.962
Traes_2AL_1E2B26B7F.1	TaAO1-2D	0.221	0	0	0	0.708	0.651	0.633	0.604	0.986
Traes_2AL_1E2B26B7F.1	TaAO1-2B	0.221	0	0	0	0.708	0.651	0.633	0.604	0.986
Traes_2AL_1E2B26B7F.1	TaAO2-5A	0.221	0	0	0	0.708	0.651	0.633	0.604	0.986
Traes_2AL_1E2B26B7F.1	TaAO2-5D	0.221	0	0	0	0.708	0.651	0.633	0.604	0.986
Traes_2AL_1E2B26B7F.1	TaAO1-2A	0.221	0	0	0	0.708	0.651	0.633	0.604	0.986
Traes_2AL_1E2B26B7F.1	TaAO2-5B	0.221	0	0	0	0.708	0.651	0.633	0.604	0.986
Traes_2AL_1E2B26B7F.1	Traes_7AL_C0609756B.1	0.223	0	0	0	0.82	0.691	0.633	0.646	0.993
Traes_2AL_1E2B26B7F.1	Traes_5BL_402FB4A3F.1	0.223	0	0	0	0.82	0.691	0.633	0.646	0.993
Traes_2AL_1E2B26B7F.1	Traes_7DL_91E866850.1	0.223	0	0	0	0.82	0.691	0.633	0.646	0.993
Traes_2AL_1E2B26B7F.1	Traes_5DL_885A58CBA.3	0.223	0	0	0	0.82	0.691	0.633	0.646	0.993
Traes_2AL_1E2B26B7F.1	Traes_7BL_8F49CE9D6.2	0.223	0	0	0	0.851	0.691	0.633	0.646	0.994
Traes_2AL_1E2B26B7F.1	Traes_7AL_6405AB56F.2	0.223	0	0	0	0.851	0.691	0.633	0.646	0.994
Traes_2AL_1E2B26B7F.1	Traes_2BS_8863D42E7.1	0.225	0	0.24	0	0.828	0.711	0.738	0.712	0.997
Traes_2AL_1E2B26B7F.1	Traes_2DS_3AC11B9D8.1	0.225	0	0.24	0	0.828	0.711	0.738	0.712	0.997
Traes_2AL_1E2B26B7F.1	Traes_2AS_3BA916807.1	0.225	0	0.239	0	0.828	0.711	0.738	0.712	0.997
Traes_2AL_1E2B26B7F.1	TaAO3-6B	0.221	0	0	0	0.708	0.651	0.965	0.604	0.998
Traes_2AL_1E2B26B7F.1	TaAO3-6A	0.221	0	0	0	0.708	0.651	0.965	0.604	0.998
Traes_2AL_1E2B26B7F.1	TaAO3-6D	0.221	0	0	0	0.708	0.651	0.965	0.604	0.998
TaAO1-2A	Traes_2AS_BA55E613D.2	0.221	0	0	0	0.708	0.651	0.633	0.604	0.986
TaAO1-2A	Traes_2AS_4AB51ACE2.1	0.221	0	0	0	0.708	0.651	0.633	0.604	0.986
TaAO1-2A	Traes_4AS_2DCA42965.1	0.224	0	0	0	0.695	0.711	0.95	0.682	0.998
TaAO1-2A	Traes_2BS_8863D42E7.1	0.224	0	0	0	0.823	0.714	0.948	0.697	0.999
TaAO1-2A	Traes_7AL_C0609756B.1	0.222	0	0	0	0.848	0.856	0.945	0.623	0.999
TaAO1-2A	Traes_5BL_402FB4A3F.1	0.222	0	0.469	0	0.848	0.856	0.959	0.624	0.999
TaAO1-2A	Traes_2DS_3AC11B9D8.1	0.224	0	0	0	0.823	0.714	0.948	0.697	0.999
TaAO1-2A	Traes_7DL_91E866850.1	0.222	0	0.467	0	0.848	0.856	0.945	0.623	0.999
TaAO1-2A	Traes_2AS_3BA916807.1	0.224	0	0	0	0.823	0.714	0.948	0.697	0.999
TaAO1-2A	Traes_7AL_6405AB56F.2	0.223	0	0.39	0	0.851	0.856	0.966	0.626	0.999
TaAO1-2A	Traes_7BL_8F49CE9D6.2	0.223	0	0	0	0.851	0.856	0.966	0.626	0.999
TaAO1-2A	Traes_5DL_885A58CBA.3	0.222	0	0.468	0	0.848	0.856	0.959	0.624	0.999
Traes_2AS_3BA916807.1	Traes_4AS_2DCA42965.1	0.222	0	0	0	0.851	0.057	0.864	0.787	0.996
Traes_2AS_3BA916807.1	Traes_2AS_4AB51ACE2.1	0.225	0	0.248	0	0.828	0.711	0.738	0.707	0.997
Traes_2AS_3BA916807.1	Traes_2AS_BA55E613D.2	0.225	0	0.238	0	0.828	0.711	0.738	0.707	0.997
Traes_2AS_3BA916807.1	TaAO3-6D	0.224	0	0	0	0.823	0.714	0.877	0.693	0.998
Traes_2AS_3BA916807.1	TaAO3-6B	0.224	0	0	0	0.823	0.714	0.877	0.693	0.998
Traes_2AS_3BA916807.1	TaAO3-6A	0.224	0	0	0	0.823	0.714	0.877	0.693	0.998
Traes_2AS_3BA916807.1	Traes_7DL_91E866850.1	0.226	0	0	0	0.851	0.888	0.962	0.749	0.999
Traes_2AS_3BA916807.1	TaAO2-5D	0.224	0	0	0	0.823	0.714	0.948	0.697	0.999
Traes_2AS_3BA916807.1	Traes_7BL_8F49CE9D6.2	0.226	0	0	0	0.851	0.888	0.967	0.749	0.999
Traes_2AS_3BA916807.1	TaAO2-5B	0.224	0	0	0	0.823	0.714	0.948	0.697	0.999
Traes_2AS_3BA916807.1	Traes_7AL_6405AB56F.2	0.226	0	0	0	0.851	0.888	0.967	0.749	0.999
Traes_2AS_3BA916807.1	Traes_5DL_885A58CBA.3	0.226	0	0	0	0.851	0.888	0.966	0.749	0.999
Traes_2AS_3BA916807.1	TaAO1-2B	0.224	0	0	0	0.823	0.714	0.948	0.697	0.999
Traes_2AS_3BA916807.1	Traes_7AL_C0609756B.1	0.226	0	0	0	0.851	0.888	0.962	0.749	0.999
Traes_2AS_3BA916807.1	TaAO1-2D	0.224	0	0	0	0.823	0.714	0.948	0.697	0.999
Traes_2AS_3BA916807.1	Traes_5BL_402FB4A3F.1	0.226	0	0	0	0.851	0.888	0.966	0.749	0.999
Traes_2AS_3BA916807.1	TaAO2-5A	0.224	0	0	0	0.823	0.714	0.948	0.697	0.999
Traes_2AS_4AB51ACE2.1	Traes_2AS_BA55E613D.2	0	0	0.479	0	0	0	0	0	0.479
Traes_2AS_4AB51ACE2.1	Traes_4AS_2DCA42965.1	0.217	0	0	0	0.851	0	0	0.707	0.962
Traes_2AS_4AB51ACE2.1	TaAO2-5D	0.221	0	0	0	0.708	0.651	0.633	0.604	0.986
Traes_2AS_4AB51ACE2.1	TaAO2-5B	0.221	0	0	0	0.708	0.651	0.633	0.604	0.986
Traes_2AS_4AB51ACE2.1	TaAO1-2D	0.221	0	0	0	0.708	0.651	0.633	0.604	0.986
Traes_2AS_4AB51ACE2.1	TaAO1-2B	0.221	0	0	0	0.708	0.651	0.633	0.604	0.986
Traes_2AS_4AB51ACE2.1	TaAO2-5A	0.221	0	0	0	0.708	0.651	0.633	0.604	0.986
Traes_2AS_4AB51ACE2.1	Traes_7DL_91E866850.1	0.223	0	0	0	0.82	0.691	0.633	0.646	0.993
Traes_2AS_4AB51ACE2.1	Traes_5DL_885A58CBA.3	0.223	0	0	0	0.82	0.691	0.633	0.646	0.993
Traes_2AS_4AB51ACE2.1	Traes_5BL_402FB4A3F.1	0.223	0	0	0	0.82	0.691	0.633	0.646	0.993
Traes_2AS_4AB51ACE2.1	Traes_7AL_C0609756B.1	0.223	0	0	0	0.82	0.691	0.633	0.646	0.993
Traes_2AS_4AB51ACE2.1	Traes_7BL_8F49CE9D6.2	0.223	0	0	0	0.851	0.691	0.633	0.646	0.994
Traes_2AS_4AB51ACE2.1	Traes_7AL_6405AB56F.2	0.223	0	0	0	0.851	0.691	0.633	0.646	0.994
Traes_2AS_4AB51ACE2.1	Traes_2BS_8863D42E7.1	0.225	0	0.249	0	0.828	0.711	0.738	0.707	0.997
Traes_2AS_4AB51ACE2.1	Traes_2DS_3AC11B9D8.1	0.225	0	0.249	0	0.828	0.711	0.738	0.707	0.997
Traes_2AS_4AB51ACE2.1	TaAO3-6D	0.221	0	0	0	0.708	0.651	0.952	0.604	0.998
Traes_2AS_4AB51ACE2.1	TaAO3-6B	0.221	0	0	0	0.708	0.651	0.952	0.604	0.998
Traes_2AS_4AB51ACE2.1	TaAO3-6A	0.221	0	0	0	0.708	0.651	0.952	0.604	0.998
Traes_2AS_BA55E613D.2	Traes_4AS_2DCA42965.1	0.217	0	0	0	0.851	0	0	0.707	0.962
Traes_2AS_BA55E613D.2	TaAO2-5D	0.221	0	0	0	0.708	0.651	0.633	0.604	0.986
Traes_2AS_BA55E613D.2	TaAO2-5B	0.221	0	0	0	0.708	0.651	0.633	0.604	0.986
Traes_2AS_BA55E613D.2	TaAO1-2B	0.221	0	0	0	0.708	0.651	0.633	0.604	0.986
Traes_2AS_BA55E613D.2	TaAO1-2D	0.221	0	0	0	0.708	0.651	0.633	0.604	0.986
Traes_2AS_BA55E613D.2	TaAO2-5A	0.221	0	0	0	0.708	0.651	0.633	0.604	0.986
Traes_2AS_BA55E613D.2	Traes_7DL_91E866850.1	0.223	0	0	0	0.82	0.691	0.633	0.646	0.993
Traes_2AS_BA55E613D.2	Traes_5DL_885A58CBA.3	0.223	0	0	0	0.82	0.691	0.633	0.646	0.993
Traes_2AS_BA55E613D.2	Traes_7AL_C0609756B.1	0.223	0	0	0	0.82	0.691	0.633	0.646	0.993
Traes_2AS_BA55E613D.2	Traes_5BL_402FB4A3F.1	0.223	0	0	0	0.82	0.691	0.633	0.646	0.993
Traes_2AS_BA55E613D.2	Traes_7BL_8F49CE9D6.2	0.223	0	0	0	0.851	0.691	0.633	0.646	0.994
Traes_2AS_BA55E613D.2	Traes_7AL_6405AB56F.2	0.223	0	0	0	0.851	0.691	0.633	0.646	0.994
Traes_2AS_BA55E613D.2	Traes_2BS_8863D42E7.1	0.225	0	0.239	0	0.828	0.711	0.738	0.707	0.997
Traes_2AS_BA55E613D.2	Traes_2DS_3AC11B9D8.1	0.225	0	0.239	0	0.828	0.711	0.738	0.707	0.997
Traes_2AS_BA55E613D.2	TaAO3-6D	0.221	0	0	0	0.708	0.651	0.952	0.604	0.998
Traes_2AS_BA55E613D.2	TaAO3-6B	0.221	0	0	0	0.708	0.651	0.952	0.604	0.998
Traes_2AS_BA55E613D.2	TaAO3-6A	0.221	0	0	0	0.708	0.651	0.952	0.604	0.998
TaAO1-2B	Traes_4AS_2DCA42965.1	0.224	0	0	0	0.695	0.711	0.95	0.682	0.998
TaAO1-2B	Traes_2BS_8863D42E7.1	0.224	0	0	0	0.823	0.714	0.948	0.697	0.999
TaAO1-2B	Traes_5BL_402FB4A3F.1	0.222	0	0.468	0	0.848	0.856	0.959	0.624	0.999
TaAO1-2B	Traes_7AL_C0609756B.1	0.222	0	0.216	0	0.848	0.856	0.945	0.623	0.999
TaAO1-2B	Traes_2DS_3AC11B9D8.1	0.224	0	0	0	0.823	0.714	0.948	0.697	0.999
TaAO1-2B	Traes_7DL_91E866850.1	0.222	0	0.466	0	0.848	0.856	0.945	0.623	0.999
TaAO1-2B	Traes_7BL_8F49CE9D6.2	0.223	0	0	0	0.851	0.856	0.966	0.626	0.999
TaAO1-2B	Traes_7AL_6405AB56F.2	0.223	0	0.377	0	0.851	0.856	0.966	0.626	0.999
TaAO1-2B	Traes_5DL_885A58CBA.3	0.222	0	0.466	0	0.848	0.856	0.959	0.624	0.999
Traes_2BS_8863D42E7.1	Traes_4AS_2DCA42965.1	0.222	0	0	0	0.851	0.057	0.864	0.787	0.996
Traes_2BS_8863D42E7.1	TaAO3-6A	0.224	0	0	0	0.823	0.714	0.877	0.693	0.998
Traes_2BS_8863D42E7.1	TaAO3-6B	0.224	0	0	0	0.823	0.714	0.877	0.693	0.998
Traes_2BS_8863D42E7.1	TaAO3-6D	0.224	0	0	0	0.823	0.714	0.877	0.693	0.998
Traes_2BS_8863D42E7.1	TaAO2-5A	0.224	0	0	0	0.823	0.714	0.948	0.697	0.999
Traes_2BS_8863D42E7.1	Traes_5BL_402FB4A3F.1	0.226	0	0	0	0.851	0.888	0.966	0.749	0.999
Traes_2BS_8863D42E7.1	TaAO1-2D	0.224	0	0	0	0.823	0.714	0.948	0.697	0.999
Traes_2BS_8863D42E7.1	Traes_7AL_C0609756B.1	0.226	0	0	0	0.851	0.888	0.962	0.749	0.999
Traes_2BS_8863D42E7.1	Traes_5DL_885A58CBA.3	0.226	0	0	0	0.851	0.888	0.966	0.749	0.999
Traes_2BS_8863D42E7.1	Traes_7AL_6405AB56F.2	0.226	0	0	0	0.851	0.888	0.967	0.749	0.999
Traes_2BS_8863D42E7.1	TaAO2-5B	0.224	0	0	0	0.823	0.714	0.948	0.697	0.999
Traes_2BS_8863D42E7.1	Traes_7BL_8F49CE9D6.2	0.226	0	0	0	0.851	0.888	0.967	0.749	0.999
Traes_2BS_8863D42E7.1	TaAO2-5D	0.224	0	0	0	0.823	0.714	0.948	0.697	0.999
Traes_2BS_8863D42E7.1	Traes_7DL_91E866850.1	0.226	0	0	0	0.851	0.888	0.962	0.749	0.999
TaAO1-2D	Traes_4AS_2DCA42965.1	0.224	0	0	0	0.695	0.711	0.95	0.682	0.998
TaAO1-2D	Traes_7DL_91E866850.1	0.222	0	0.467	0	0.848	0.856	0.945	0.623	0.999
TaAO1-2D	Traes_7AL_6405AB56F.2	0.223	0	0.388	0	0.851	0.856	0.966	0.626	0.999
TaAO1-2D	Traes_7BL_8F49CE9D6.2	0.223	0	0	0	0.851	0.856	0.966	0.626	0.999
TaAO1-2D	Traes_5DL_885A58CBA.3	0.222	0	0.468	0	0.848	0.856	0.959	0.624	0.999
TaAO1-2D	Traes_7AL_C0609756B.1	0.222	0	0	0	0.848	0.856	0.945	0.623	0.999
TaAO1-2D	Traes_5BL_402FB4A3F.1	0.222	0	0.469	0	0.848	0.856	0.959	0.624	0.999
TaAO1-2D	Traes_2DS_3AC11B9D8.1	0.224	0	0	0	0.823	0.714	0.948	0.697	0.999
Traes_2DS_3AC11B9D8.1	Traes_4AS_2DCA42965.1	0.222	0	0	0	0.851	0.057	0.864	0.787	0.996
Traes_2DS_3AC11B9D8.1	TaAO3-6A	0.224	0	0	0	0.823	0.714	0.877	0.693	0.998
Traes_2DS_3AC11B9D8.1	TaAO3-6B	0.224	0	0	0	0.823	0.714	0.877	0.693	0.998
Traes_2DS_3AC11B9D8.1	TaAO3-6D	0.224	0	0	0	0.823	0.714	0.877	0.693	0.998
Traes_2DS_3AC11B9D8.1	TaAO2-5A	0.224	0	0	0	0.823	0.714	0.948	0.697	0.999
Traes_2DS_3AC11B9D8.1	Traes_5BL_402FB4A3F.1	0.226	0	0	0	0.851	0.888	0.966	0.749	0.999
Traes_2DS_3AC11B9D8.1	Traes_7AL_C0609756B.1	0.226	0	0	0	0.851	0.888	0.962	0.749	0.999
Traes_2DS_3AC11B9D8.1	Traes_5DL_885A58CBA.3	0.226	0	0	0	0.851	0.888	0.966	0.749	0.999
Traes_2DS_3AC11B9D8.1	Traes_7BL_8F49CE9D6.2	0.226	0	0	0	0.851	0.888	0.967	0.749	0.999
Traes_2DS_3AC11B9D8.1	Traes_7AL_6405AB56F.2	0.226	0	0	0	0.851	0.888	0.967	0.749	0.999
Traes_2DS_3AC11B9D8.1	TaAO2-5B	0.224	0	0	0	0.823	0.714	0.948	0.697	0.999
Traes_2DS_3AC11B9D8.1	Traes_7DL_91E866850.1	0.226	0	0	0	0.851	0.888	0.962	0.749	0.999
Traes_2DS_3AC11B9D8.1	TaAO2-5D	0.224	0	0	0	0.823	0.714	0.948	0.697	0.999
Traes_4AS_2DCA42965.1	TaAO3-6D	0.224	0	0	0	0.695	0.711	0.877	0.682	0.996
Traes_4AS_2DCA42965.1	TaAO3-6A	0.224	0	0	0	0.695	0.711	0.877	0.682	0.996
Traes_4AS_2DCA42965.1	TaAO3-6B	0.224	0	0	0	0.695	0.711	0.877	0.682	0.996
Traes_4AS_2DCA42965.1	TaAO2-5B	0.224	0	0	0	0.695	0.711	0.95	0.682	0.998
Traes_4AS_2DCA42965.1	TaAO2-5D	0.224	0	0	0	0.695	0.711	0.95	0.682	0.998
Traes_4AS_2DCA42965.1	TaAO2-5A	0.224	0	0	0	0.695	0.711	0.95	0.682	0.998
Traes_4AS_2DCA42965.1	Traes_5DL_885A58CBA.3	0.226	0	0	0	0.699	0.715	0.966	0.72	0.999
Traes_4AS_2DCA42965.1	Traes_7AL_6405AB56F.2	0.231	0	0	0	0.778	0.715	0.968	0.72	0.999
Traes_4AS_2DCA42965.1	Traes_7BL_8F49CE9D6.2	0.231	0	0	0	0.778	0.715	0.968	0.72	0.999
Traes_4AS_2DCA42965.1	Traes_7DL_91E866850.1	0.226	0	0	0	0.699	0.715	0.963	0.72	0.999
Traes_4AS_2DCA42965.1	Traes_5BL_402FB4A3F.1	0.226	0	0	0	0.699	0.715	0.966	0.72	0.999
Traes_4AS_2DCA42965.1	Traes_7AL_C0609756B.1	0.226	0	0	0	0.699	0.715	0.963	0.72	0.999
TaAO2-5A	Traes_7AL_C0609756B.1	0.222	0	0	0	0.848	0.856	0.945	0.623	0.999
TaAO2-5A	Traes_5BL_402FB4A3F.1	0.222	0	0.47	0	0.848	0.856	0.959	0.624	0.999
TaAO2-5A	Traes_7AL_6405AB56F.2	0.223	0	0.388	0	0.851	0.856	0.966	0.626	0.999
TaAO2-5A	Traes_7BL_8F49CE9D6.2	0.223	0	0	0	0.851	0.856	0.966	0.626	0.999
TaAO2-5A	Traes_5DL_885A58CBA.3	0.222	0	0.469	0	0.848	0.856	0.959	0.624	0.999
TaAO2-5A	Traes_7DL_91E866850.1	0.222	0	0.468	0	0.848	0.856	0.945	0.623	0.999
TaAO2-5B	Traes_5BL_402FB4A3F.1	0.222	0	0.47	0	0.848	0.856	0.959	0.624	0.999
TaAO2-5B	Traes_7AL_C0609756B.1	0.222	0	0	0	0.848	0.856	0.945	0.623	0.999
TaAO2-5B	Traes_5DL_885A58CBA.3	0.222	0	0.468	0	0.848	0.856	0.959	0.624	0.999
TaAO2-5B	Traes_7BL_8F49CE9D6.2	0.223	0	0	0	0.851	0.856	0.966	0.626	0.999
TaAO2-5B	Traes_7AL_6405AB56F.2	0.223	0	0.389	0	0.851	0.856	0.966	0.626	0.999
TaAO2-5B	Traes_7DL_91E866850.1	0.222	0	0.468	0	0.848	0.856	0.945	0.623	0.999
Traes_5BL_402FB4A3F.1	Traes_7DL_91E866850.1	0	0	0.48	0.95	0	0	0.965	0.828	0.967
Traes_5BL_402FB4A3F.1	Traes_7AL_C0609756B.1	0	0	0.322	0.881	0	0	0.965	0.828	0.969
Traes_5BL_402FB4A3F.1	Traes_7AL_6405AB56F.2	0	0	0.419	0.843	0.094	0	0.965	0.828	0.972
Traes_5BL_402FB4A3F.1	Traes_7BL_8F49CE9D6.2	0	0	0	0.74	0.094	0	0.965	0.828	0.973
Traes_5BL_402FB4A3F.1	TaAO3-6B	0.222	0	0	0	0.848	0.856	0.729	0.623	0.997
Traes_5BL_402FB4A3F.1	TaAO3-6A	0.222	0	0	0	0.848	0.856	0.729	0.623	0.997
Traes_5BL_402FB4A3F.1	TaAO3-6D	0.222	0	0	0	0.848	0.856	0.729	0.623	0.997
Traes_5BL_402FB4A3F.1	TaAO2-5D	0.222	0	0.47	0	0.848	0.856	0.959	0.624	0.999
Traes_5DL_885A58CBA.3	Traes_7DL_91E866850.1	0	0	0.48	0.95	0	0	0.965	0.828	0.967
Traes_5DL_885A58CBA.3	Traes_7AL_C0609756B.1	0	0	0.315	0.884	0	0	0.965	0.828	0.969
Traes_5DL_885A58CBA.3	Traes_7AL_6405AB56F.2	0	0	0.41	0.838	0.094	0	0.965	0.828	0.973
Traes_5DL_885A58CBA.3	Traes_7BL_8F49CE9D6.2	0	0	0	0.74	0.094	0	0.965	0.828	0.973
Traes_5DL_885A58CBA.3	TaAO3-6B	0.222	0	0	0	0.848	0.856	0.729	0.623	0.997
Traes_5DL_885A58CBA.3	TaAO3-6A	0.222	0	0	0	0.848	0.856	0.729	0.623	0.997
Traes_5DL_885A58CBA.3	TaAO3-6D	0.222	0	0	0	0.848	0.856	0.729	0.623	0.997
Traes_5DL_885A58CBA.3	TaAO2-5D	0.222	0	0.468	0	0.848	0.856	0.959	0.624	0.999
TaAO2-5D	Traes_7DL_91E866850.1	0.222	0	0.468	0	0.848	0.856	0.945	0.623	0.999
TaAO2-5D	Traes_7AL_6405AB56F.2	0.223	0	0.389	0	0.851	0.856	0.966	0.626	0.999
TaAO2-5D	Traes_7BL_8F49CE9D6.2	0.223	0	0	0	0.851	0.856	0.966	0.626	0.999
TaAO2-5D	Traes_7AL_C0609756B.1	0.222	0	0	0	0.848	0.856	0.945	0.623	0.999
TaAO3-6A	Traes_7DL_91E866850.1	0.222	0	0	0	0.848	0.856	0.729	0.623	0.997
TaAO3-6A	Traes_7AL_C0609756B.1	0.222	0	0	0	0.848	0.856	0.729	0.623	0.997
TaAO3-6A	Traes_7BL_8F49CE9D6.2	0.223	0	0	0	0.851	0.856	0.966	0.626	0.999
TaAO3-6A	Traes_7AL_6405AB56F.2	0.223	0	0	0	0.851	0.856	0.966	0.626	0.999
TaAO3-6B	Traes_7DL_91E866850.1	0.222	0	0	0	0.848	0.856	0.729	0.623	0.997
TaAO3-6B	Traes_7AL_C0609756B.1	0.222	0	0	0	0.848	0.856	0.729	0.623	0.997
TaAO3-6B	Traes_7AL_6405AB56F.2	0.223	0	0	0	0.851	0.856	0.966	0.626	0.999
TaAO3-6B	Traes_7BL_8F49CE9D6.2	0.223	0	0	0	0.851	0.856	0.966	0.626	0.999
TaAO3-6D	Traes_7DL_91E866850.1	0.222	0	0	0	0.848	0.856	0.729	0.623	0.997
TaAO3-6D	Traes_7AL_C0609756B.1	0.222	0	0	0	0.848	0.856	0.729	0.623	0.997
TaAO3-6D	Traes_7BL_8F49CE9D6.2	0.223	0	0	0	0.851	0.856	0.966	0.626	0.999
TaAO3-6D	Traes_7AL_6405AB56F.2	0.223	0	0	0	0.851	0.856	0.966	0.626	0.999
Traes_7AL_6405AB56F.2	Traes_7DL_91E866850.1	0	0	0.416	0.906	0.094	0	0.765	0.236	0.79
Traes_7AL_6405AB56F.2	Traes_7AL_C0609756B.1	0	0	0	0	0.094	0	0.765	0.236	0.823
Traes_7AL_6405AB56F.2	Traes_7BL_8F49CE9D6.2	0.045	0	0.471	0.985	0.171	0	0.966	0.33	0.971
Traes_7AL_C0609756B.1	Traes_7BL_8F49CE9D6.2	0	0	0	0	0.094	0	0.765	0.236	0.823
Traes_7BL_8F49CE9D6.2	Traes_7DL_91E866850.1	0	0	0	0.775	0.094	0	0.765	0.236	0.788
